# Supplementary material for: New genera, species and records of Phaneropterinae (Orthoptera, Phaneropteridae) from sub-Saharan Africa
Source: Zookeys. 2015 Jan 19;(472):77–102. doi: 10.3897/zookeys.472.8575 (PMC4304031; doi:10.3897/zookeys.472.8575)
Supplement: XML Treatment for Pardalota asymmetrica [file zookeys.472.8575-treatment1.xml]

<!DOCTYPE tp:taxon-treatment
  PUBLIC "-//TaxonX//DTD Taxonomic Treatment Publishing DTD v0 20100105//EN" "tax-treatment-NSO.dtd">
<tp:taxon-treatment xmlns:tp="http://www.plazi.org/taxpub"><tp:treatment-meta><kwd-group><label>Taxon classification</label><kwd><named-content content-type="kingdom">Animalia</named-content></kwd><kwd><named-content content-type="order">Orthoptera</named-content></kwd><kwd><named-content content-type="family">Phaneropteridae</named-content></kwd></kwd-group><mixed-citation publication-type="journal"><person-group><name><surname>Massa</surname><given-names>Bruno</given-names></name></person-group><article-title>New genera, species and records of <tp:taxon-name><tp:taxon-name-part taxon-name-part-type="subfamily">Phaneropterinae</tp:taxon-name-part></tp:taxon-name> (<tp:taxon-name><tp:taxon-name-part taxon-name-part-type="order">Orthoptera</tp:taxon-name-part></tp:taxon-name>, <tp:taxon-name><tp:taxon-name-part taxon-name-part-type="family">Phaneropteridae</tp:taxon-name-part></tp:taxon-name>) from sub-Saharan Africa</article-title><source>Zookeys</source><day>19</day><month>1</month><year>2015</year><volume>2015</volume><issue>472</issue><fpage>77</fpage><lpage>102</lpage><pub-id pub-id-type="doi">10.3897/zookeys.472.8575</pub-id></mixed-citation></tp:treatment-meta><tp:nomenclature><tp:taxon-name>
                            <tp:taxon-name-part taxon-name-part-type="genus">Pardalota</tp:taxon-name-part>
                            <tp:taxon-name-part taxon-name-part-type="species">asymmetrica</tp:taxon-name-part>
                        </tp:taxon-name><tp:taxon-authority>Karsch, 1896</tp:taxon-authority></tp:nomenclature><tp:treatment-sec sec-type="Material examined"><title>Material examined.</title><p>Democratic Republic of Congo, Nulunau (1800 m) 24.V.1970, T. De Stefani (♀) (MRT).</p></tp:treatment-sec><tp:treatment-sec sec-type="Distribution"><title>Distribution.</title><p><italic><tp:taxon-name><tp:taxon-name-part taxon-name-part-type="genus">Pardalota</tp:taxon-name-part> <tp:taxon-name-part taxon-name-part-type="species">asymmetrica</tp:taxon-name-part></tp:taxon-name></italic> was described by <xref ref-type="bibr" rid="B11">Karsch (1896)</xref> on a series of specimens from Uganda and Tanzania (see also <xref ref-type="bibr" rid="B9">Hollier 2010</xref>). It has been recently recorded in the Democratic Republic of Congo by <xref ref-type="bibr" rid="B5">Heller et al. (2014)</xref>. This new record extends the known distribution of this species westwards.</p></tp:treatment-sec><ref-list><ref id="B11"><mixed-citation xmlns:xlink="http://www.w3.org/1999/xlink" xlink:type="simple"><person-group><name name-style="western"><surname>Karsch</surname><given-names>F</given-names></name></person-group> (<year>1896</year>) <article-title>Neue Orthopteren aus dem tropischen Afrika.</article-title><source>Stettiner entomologische Zeitung</source><volume>57</volume>: <fpage>242</fpage>–<lpage>359</lpage>. <ext-link ext-link-type="uri" xlink:href="http://www.biodiversitylibrary.org/item/36013#page/250/mode/1up" xlink:type="simple">http://www.biodiversitylibrary.org/item/36013#page/250/mode/1up</ext-link></mixed-citation></ref><ref id="B9"><mixed-citation xmlns:xlink="http://www.w3.org/1999/xlink" xlink:type="simple"><person-group><name name-style="western"><surname>Hollier</surname><given-names>J</given-names></name></person-group> (<year>2010</year>) <article-title>An annotated list of type specimens of <tp:taxon-name><tp:taxon-name-part taxon-name-part-type="order">Orthoptera</tp:taxon-name-part></tp:taxon-name> (<tp:taxon-name><tp:taxon-name-part taxon-name-part-type="class">Insecta</tp:taxon-name-part></tp:taxon-name>) described by Ferdinand Karsch and deposited in the collections of the Muséum d’histoire naturelle de la Ville de Genève.</article-title><source>Revue Suisse de Zoologie</source><volume>117</volume>: <fpage>17</fpage>–<lpage>22</lpage>.</mixed-citation></ref><ref id="B5"><mixed-citation xmlns:xlink="http://www.w3.org/1999/xlink" xlink:type="simple"><person-group><name name-style="western"><surname>Heller</surname><given-names>K-G</given-names></name><name name-style="western"><surname>Hemp</surname><given-names>C</given-names></name><name name-style="western"><surname>Liu</surname><given-names>C</given-names></name><name name-style="western"><surname>Volleth</surname><given-names>M</given-names></name></person-group> (<year>2014</year>) <article-title>Taxonomic, bioacoustic and faunistic data on a collection of <tp:taxon-name><tp:taxon-name-part taxon-name-part-type="superfamily">Tettigonioidea</tp:taxon-name-part></tp:taxon-name> from Eastern Congo (<tp:taxon-name><tp:taxon-name-part taxon-name-part-type="class">Insecta</tp:taxon-name-part></tp:taxon-name>: <tp:taxon-name><tp:taxon-name-part taxon-name-part-type="order">Orthoptera</tp:taxon-name-part></tp:taxon-name>).</article-title><source>Zootaxa</source><volume>3785</volume>(<issue>3</issue>): <fpage>343</fpage>–<lpage>376</lpage>. doi: <ext-link ext-link-type="doi" xlink:href="10.11646/zootaxa.3785.3.2" xlink:type="simple">10.11646/zootaxa.3785.3.2</ext-link></mixed-citation></ref></ref-list></tp:taxon-treatment>
