# Supplementary material for: New genera, species and records of Phaneropterinae (Orthoptera, Phaneropteridae) from sub-Saharan Africa
Source: Zookeys. 2015 Jan 19;(472):77–102. doi: 10.3897/zookeys.472.8575 (PMC4304031; doi:10.3897/zookeys.472.8575)
Supplement: XML Treatment for Diogena denticulata [file zookeys.472.8575-treatment2.xml]

<!DOCTYPE tp:taxon-treatment
  PUBLIC "-//TaxonX//DTD Taxonomic Treatment Publishing DTD v0 20100105//EN" "tax-treatment-NSO.dtd">
<tp:taxon-treatment xmlns:tp="http://www.plazi.org/taxpub"><tp:treatment-meta><kwd-group><label>Taxon classification</label><kwd><named-content content-type="kingdom">Animalia</named-content></kwd><kwd><named-content content-type="order">Orthoptera</named-content></kwd><kwd><named-content content-type="family">Phaneropteridae</named-content></kwd></kwd-group><mixed-citation publication-type="journal"><person-group><name><surname>Massa</surname><given-names>Bruno</given-names></name></person-group><article-title>New genera, species and records of <tp:taxon-name><tp:taxon-name-part taxon-name-part-type="subfamily">Phaneropterinae</tp:taxon-name-part></tp:taxon-name> (<tp:taxon-name><tp:taxon-name-part taxon-name-part-type="order">Orthoptera</tp:taxon-name-part></tp:taxon-name>, <tp:taxon-name><tp:taxon-name-part taxon-name-part-type="family">Phaneropteridae</tp:taxon-name-part></tp:taxon-name>) from sub-Saharan Africa</article-title><source>Zookeys</source><day>19</day><month>1</month><year>2015</year><volume>2015</volume><issue>472</issue><fpage>77</fpage><lpage>102</lpage><pub-id pub-id-type="doi">10.3897/zookeys.472.8575</pub-id></mixed-citation></tp:treatment-meta><tp:nomenclature><tp:taxon-name>
                            <tp:taxon-name-part taxon-name-part-type="genus">Diogena</tp:taxon-name-part>
                            <tp:taxon-name-part taxon-name-part-type="species">denticulata</tp:taxon-name-part>
                        </tp:taxon-name><tp:taxon-authority>Chopard, 1954</tp:taxon-authority><xref ref-type="fig" rid="F1">Figs 1</xref><xref ref-type="fig" rid="F1">, 2</xref><xref ref-type="fig" rid="F1">, 3</xref></tp:nomenclature><tp:treatment-sec sec-type="Material examined"><title>Material examined.</title><p>Somalia, Mogadishu 1937, A.Negrotto, I.Cambiasol (♀); Somalia, Bud Bud 28–30.XI-4.XII.1982, S.B.S. (♀); Somalia, El Da 6–7.XII.1982, S.B.S. (♀) (MSNG).</p></tp:treatment-sec><tp:treatment-sec sec-type="Remarks"><title>Remarks.</title><p>According to <xref ref-type="bibr" rid="B3">Chopard (1954)</xref>, the anterior margin of pronotum is elevated in a triangular point, posterior margin is acute in the middle, lateral tubercles are massive, a little compressed at their upper extremities, irregularly truncated, the female sub-genital plate is triangular, a little rounded at the apex, and foliaceous spines of the hind femora are much wider than in <italic><tp:taxon-name><tp:taxon-name-part taxon-name-part-type="genus">Diogena</tp:taxon-name-part> <tp:taxon-name-part taxon-name-part-type="species">fausta</tp:taxon-name-part></tp:taxon-name></italic>, the last two contiguous. The smallest in size of the above specimens has not the triangular point on the fore margin of the pronotum and lateral tubercles are much variable (Figs <xref ref-type="fig" rid="F1">1</xref>–<xref ref-type="fig" rid="F1">5</xref>).</p></tp:treatment-sec><tp:treatment-sec sec-type="Distribution"><title>Distribution.</title><p><italic><tp:taxon-name><tp:taxon-name-part taxon-name-part-type="genus">Diogena</tp:taxon-name-part> <tp:taxon-name-part taxon-name-part-type="species">denticulata</tp:taxon-name-part></tp:taxon-name></italic> was described from two females from El Wak (Kenya), not far from the border with Somalia. The male is still unknown. Localities of Somalia listed above are northeast of Mogadishu and next to the border with Kenya; thus, this species has a wider distribution in East Africa and is not confined to Kenya and Tanzania (<xref ref-type="bibr" rid="B7">Hemp 2013</xref>).</p></tp:treatment-sec><tp:treatment-sec><!--Section generated to contain objects referenced in tp:taxon-treatment.--><fig id="F1" position="float" orientation="portrait"><label>Figures 1–6.</label><caption><p>Tribe <tp:taxon-name><tp:taxon-name-part taxon-name-part-type="tribe">Terpnistrini</tp:taxon-name-part></tp:taxon-name>. <bold>1–3</bold> <italic><tp:taxon-name><tp:taxon-name-part taxon-name-part-type="genus">Diogena</tp:taxon-name-part> <tp:taxon-name-part taxon-name-part-type="species">denticulata</tp:taxon-name-part></tp:taxon-name></italic> from Bud Bud (<bold>1</bold>), El Da (<bold>2</bold>) and Mogadishu (Somalia) (<bold>3</bold>) <bold>4–5</bold> <italic><tp:taxon-name><tp:taxon-name-part taxon-name-part-type="genus">Diogena</tp:taxon-name-part> <tp:taxon-name-part taxon-name-part-type="species">fausta</tp:taxon-name-part></tp:taxon-name></italic> from Burkina Faso <bold>6</bold> <italic><tp:taxon-name><tp:taxon-name-part taxon-name-part-type="genus">Terpnistria</tp:taxon-name-part> <tp:taxon-name-part taxon-name-part-type="species">lobulata</tp:taxon-name-part></tp:taxon-name></italic> from Namibia.</p></caption><graphic xmlns:xlink="http://www.w3.org/1999/xlink" xlink:href="zookeys-472-077-g001.jpg" position="float" orientation="portrait" xlink:type="simple" id="oo_37033.jpg"/></fig></tp:treatment-sec><ref-list><ref id="B3"><mixed-citation xmlns:xlink="http://www.w3.org/1999/xlink" xlink:type="simple"><person-group><name name-style="western"><surname>Chopard</surname><given-names>L</given-names></name></person-group> (<year>1954</year>) <article-title>La Réserve Naturelle Intégrale du Mont Nimba. II. Orthoptères Ensifères.</article-title><source>Mémoires Institut français Afrique noire</source><volume>40</volume>: <fpage>25</fpage>–<lpage>97</lpage>.</mixed-citation></ref><ref id="B7"><mixed-citation xmlns:xlink="http://www.w3.org/1999/xlink" xlink:type="simple"><person-group><name name-style="western"><surname>Hemp</surname><given-names>C</given-names></name></person-group> (<year>2013</year>) <article-title>Annotated list of <tp:taxon-name><tp:taxon-name-part taxon-name-part-type="suborder">Ensifera</tp:taxon-name-part></tp:taxon-name> (<tp:taxon-name><tp:taxon-name-part taxon-name-part-type="order">Orthoptera</tp:taxon-name-part></tp:taxon-name>) and further records on <tp:taxon-name><tp:taxon-name-part taxon-name-part-type="suborder">Caelifera</tp:taxon-name-part></tp:taxon-name> (<tp:taxon-name><tp:taxon-name-part taxon-name-part-type="order">Orthoptera</tp:taxon-name-part></tp:taxon-name>) of Mt Kilimanjaro, Tanzania.</article-title><source>Zootaxa</source><volume>3613</volume>(<issue>4</issue>): <fpage>301</fpage>–<lpage>342</lpage>. doi: <ext-link ext-link-type="doi" xlink:href="10.11646/zootaxa.3737.4.1" xlink:type="simple">10.11646/zootaxa.3737.4.1</ext-link></mixed-citation></ref></ref-list></tp:taxon-treatment>
