# Supplementary material for: New genera, species and records of Phaneropterinae (Orthoptera, Phaneropteridae) from sub-Saharan Africa
Source: Zookeys. 2015 Jan 19;(472):77–102. doi: 10.3897/zookeys.472.8575 (PMC4304031; doi:10.3897/zookeys.472.8575)
Supplement: XML Treatment for Diogena fausta [file zookeys.472.8575-treatment3.xml]

<!DOCTYPE tp:taxon-treatment
  PUBLIC "-//TaxonX//DTD Taxonomic Treatment Publishing DTD v0 20100105//EN" "tax-treatment-NSO.dtd">
<tp:taxon-treatment xmlns:tp="http://www.plazi.org/taxpub"><tp:treatment-meta><kwd-group><label>Taxon classification</label><kwd><named-content content-type="kingdom">Animalia</named-content></kwd><kwd><named-content content-type="order">Orthoptera</named-content></kwd><kwd><named-content content-type="family">Phaneropteridae</named-content></kwd></kwd-group><mixed-citation publication-type="journal"><person-group><name><surname>Massa</surname><given-names>Bruno</given-names></name></person-group><article-title>New genera, species and records of <tp:taxon-name><tp:taxon-name-part taxon-name-part-type="subfamily">Phaneropterinae</tp:taxon-name-part></tp:taxon-name> (<tp:taxon-name><tp:taxon-name-part taxon-name-part-type="order">Orthoptera</tp:taxon-name-part></tp:taxon-name>, <tp:taxon-name><tp:taxon-name-part taxon-name-part-type="family">Phaneropteridae</tp:taxon-name-part></tp:taxon-name>) from sub-Saharan Africa</article-title><source>Zookeys</source><day>19</day><month>1</month><year>2015</year><volume>2015</volume><issue>472</issue><fpage>77</fpage><lpage>102</lpage><pub-id pub-id-type="doi">10.3897/zookeys.472.8575</pub-id></mixed-citation></tp:treatment-meta><tp:nomenclature><tp:taxon-name>
                            <tp:taxon-name-part taxon-name-part-type="genus">Diogena</tp:taxon-name-part>
                            <tp:taxon-name-part taxon-name-part-type="species">fausta</tp:taxon-name-part>
                        </tp:taxon-name><tp:taxon-authority>(Burmeister, 1838)</tp:taxon-authority><xref ref-type="fig" rid="F1">Figs 4</xref><xref ref-type="fig" rid="F1">, 5</xref><!--PageBreak--><!--PageBreak--></tp:nomenclature><tp:treatment-sec sec-type="Material examined"><title>Material examined.</title><p>Burkina Faso, Pama VIII.2004, P.Moretto (♀); Burkina Faso, Yako VIII.2005, P.Moretto (♂); Burkina Faso, Gorom Gorom, Essakane 10–13.IX.2012, 22–24.VIII.2012, 2–4.X.2012, 14.X.2012 (UV trap), P.Moretto (6♂, 9♀); Burkina-Faso, Boromo, Ft. of Sorobouli 4–5.VII.2013 (UV trap), P.Moretto (1♂, 1♀); Burkina-Faso, Dori 23–27.VIII.2013, 30.VIII–5.IX.2013 (UV trap), P.Moretto (6♂, 3♀); Senegal, Niokolo Korba VIII.2008, P.Moretto (♀); Senegal, Niolo du Rip VII.2008, P.Moretto (♂); Guinea, Ziama Forest near Seredou 7.VII.2004, A.Kudrna (♀); Central African Republic, Dzanga-Ndoki National Park, Lac 3, 25–26.II.2012 (UV trap), P.Moretto (♀) (BMCP); Democratic Republic of Congo, Yangambi IV.1964, M.Pavan (2♀) (MSNP).</p></tp:treatment-sec><tp:treatment-sec sec-type="Distribution"><title>Distribution.</title><p><italic><tp:taxon-name><tp:taxon-name-part taxon-name-part-type="genus">Diogena</tp:taxon-name-part> <tp:taxon-name-part taxon-name-part-type="species">fausta</tp:taxon-name-part></tp:taxon-name></italic> is known from a wide area covering the Middle East, North Africa, from Egypt to Mauritania, the Arabian Peninsula, semi-desert regions of south of the Sahara, East Africa and West Africa (Senegal, the Ivory Coast); the presence in the Central African Republic and Burkina Faso was hitherto unknown (<xref ref-type="bibr" rid="B4">Chopard and Mc Kevan 1954</xref>, <xref ref-type="bibr" rid="B18">Ragge 1968a</xref>, <xref ref-type="bibr" rid="B20">1980</xref>, <xref ref-type="bibr" rid="B16">Popov 1981</xref>).</p></tp:treatment-sec><tp:treatment-sec><!--Section generated to contain objects referenced in tp:taxon-treatment.--><fig id="F1" position="float" orientation="portrait"><label>Figures 1–6.</label><caption><p>Tribe <tp:taxon-name><tp:taxon-name-part taxon-name-part-type="tribe">Terpnistrini</tp:taxon-name-part></tp:taxon-name>. <bold>1–3</bold> <italic><tp:taxon-name><tp:taxon-name-part taxon-name-part-type="genus">Diogena</tp:taxon-name-part> <tp:taxon-name-part taxon-name-part-type="species">denticulata</tp:taxon-name-part></tp:taxon-name></italic> from Bud Bud (<bold>1</bold>), El Da (<bold>2</bold>) and Mogadishu (Somalia) (<bold>3</bold>) <bold>4–5</bold> <italic><tp:taxon-name><tp:taxon-name-part taxon-name-part-type="genus">Diogena</tp:taxon-name-part> <tp:taxon-name-part taxon-name-part-type="species">fausta</tp:taxon-name-part></tp:taxon-name></italic> from Burkina Faso <bold>6</bold> <italic><tp:taxon-name><tp:taxon-name-part taxon-name-part-type="genus">Terpnistria</tp:taxon-name-part> <tp:taxon-name-part taxon-name-part-type="species">lobulata</tp:taxon-name-part></tp:taxon-name></italic> from Namibia.</p></caption><graphic xmlns:xlink="http://www.w3.org/1999/xlink" xlink:href="zookeys-472-077-g001.jpg" position="float" orientation="portrait" xlink:type="simple" id="oo_37033.jpg"/></fig></tp:treatment-sec><ref-list><ref id="B4"><mixed-citation xmlns:xlink="http://www.w3.org/1999/xlink" xlink:type="simple"><person-group><name name-style="western"><surname>Chopard</surname><given-names>L</given-names></name><name name-style="western"><surname>Mc Kevan</surname><given-names>EDK</given-names></name></person-group> (<year>1954</year>) <article-title><tp:taxon-name><tp:taxon-name-part taxon-name-part-type="order">Orthoptera</tp:taxon-name-part></tp:taxon-name>-<tp:taxon-name><tp:taxon-name-part taxon-name-part-type="suborder">Ensifera</tp:taxon-name-part></tp:taxon-name> from northern Kenya and Jubaland.</article-title><source>Transactions Royal Entomological Society London</source><volume>105</volume>: <fpage>315</fpage>–<lpage>353</lpage>. doi: <ext-link ext-link-type="doi" xlink:href="10.1111/j.1365-2311.1954.tb00767.x" xlink:type="simple">10.1111/j.1365-2311.1954.tb00767.x</ext-link></mixed-citation></ref><ref id="B18"><mixed-citation xmlns:xlink="http://www.w3.org/1999/xlink" xlink:type="simple"><person-group><name name-style="western"><surname>Ragge</surname><given-names>DR</given-names></name></person-group> (<year>1968a</year>) <article-title>Contributions à la connaissance de la faune entomologique de la Côte-d’Ivoire (J. Decelle, 1961–1964). III. <tp:taxon-name><tp:taxon-name-part taxon-name-part-type="order">Orthoptera</tp:taxon-name-part></tp:taxon-name> <tp:taxon-name><tp:taxon-name-part taxon-name-part-type="family">Tettigoniidae</tp:taxon-name-part></tp:taxon-name>.</article-title><source>Annales Museum royal Afrique centrale, Zoologie</source><volume>165</volume>: <fpage>23</fpage>–<lpage>26</lpage>.</mixed-citation></ref><ref id="B20"><mixed-citation xmlns:xlink="http://www.w3.org/1999/xlink" xlink:type="simple"><person-group><name name-style="western"><surname>Ragge</surname><given-names>DR</given-names></name></person-group> (<year>1980</year>) <article-title>A review of the African <tp:taxon-name><tp:taxon-name-part taxon-name-part-type="subfamily">Phaneropterinae</tp:taxon-name-part></tp:taxon-name> with open tympana (<tp:taxon-name><tp:taxon-name-part taxon-name-part-type="order">Orthoptera</tp:taxon-name-part></tp:taxon-name>: <tp:taxon-name><tp:taxon-name-part taxon-name-part-type="family">Tettigoniidae</tp:taxon-name-part></tp:taxon-name>).</article-title><source>Bulletin British Museum (Natural History) Entomology</source><volume>40</volume>: <fpage>1</fpage>–<lpage>192</lpage>. <ext-link ext-link-type="uri" xlink:href="http://www.archive.org/details/bulletinofbritis40entolond" xlink:type="simple">http://www.archive.org/details/bulletinofbritis40entolond</ext-link></mixed-citation></ref><ref id="B16"><mixed-citation xmlns:xlink="http://www.w3.org/1999/xlink" xlink:type="simple"><person-group><name name-style="western"><surname>Popov</surname><given-names>GB</given-names></name></person-group> (<year>1981</year>) <article-title>Insects of Saudi Arabia. <tp:taxon-name><tp:taxon-name-part taxon-name-part-type="order">Orthoptera</tp:taxon-name-part></tp:taxon-name>: Fam. <tp:taxon-name><tp:taxon-name-part taxon-name-part-type="family">Tettigoniidae</tp:taxon-name-part></tp:taxon-name> (bush crickets).</article-title><source>Fauna of Saudi Arabia</source><volume>3</volume>: <fpage>114</fpage>–<lpage>148</lpage>.</mixed-citation></ref></ref-list></tp:taxon-treatment>
