# Supplementary material for: New genera, species and records of Phaneropterinae (Orthoptera, Phaneropteridae) from sub-Saharan Africa
Source: Zookeys. 2015 Jan 19;(472):77–102. doi: 10.3897/zookeys.472.8575 (PMC4304031; doi:10.3897/zookeys.472.8575)
Supplement: XML Treatment for Symmetropleura [file zookeys.472.8575-treatment4.xml]

<!DOCTYPE tp:taxon-treatment
  PUBLIC "-//TaxonX//DTD Taxonomic Treatment Publishing DTD v0 20100105//EN" "tax-treatment-NSO.dtd">
<tp:taxon-treatment xmlns:tp="http://www.plazi.org/taxpub"><tp:treatment-meta><kwd-group><label>Taxon classification</label><kwd><named-content content-type="kingdom">Animalia</named-content></kwd><kwd><named-content content-type="order">Orthoptera</named-content></kwd><kwd><named-content content-type="family">Phaneropteridae</named-content></kwd></kwd-group><mixed-citation publication-type="journal"><person-group><name><surname>Massa</surname><given-names>Bruno</given-names></name></person-group><article-title>New genera, species and records of <tp:taxon-name><tp:taxon-name-part taxon-name-part-type="subfamily">Phaneropterinae</tp:taxon-name-part></tp:taxon-name> (<tp:taxon-name><tp:taxon-name-part taxon-name-part-type="order">Orthoptera</tp:taxon-name-part></tp:taxon-name>, <tp:taxon-name><tp:taxon-name-part taxon-name-part-type="family">Phaneropteridae</tp:taxon-name-part></tp:taxon-name>) from sub-Saharan Africa</article-title><source>Zookeys</source><day>19</day><month>1</month><year>2015</year><volume>2015</volume><issue>472</issue><fpage>77</fpage><lpage>102</lpage><pub-id pub-id-type="doi">10.3897/zookeys.472.8575</pub-id></mixed-citation></tp:treatment-meta><tp:nomenclature><label>Genus</label><tp:taxon-name>
                            <tp:taxon-name-part taxon-name-part-type="genus">Symmetropleura</tp:taxon-name-part>
                        </tp:taxon-name><tp:taxon-authority>Brunner von Wattenwyl, 1878</tp:taxon-authority></tp:nomenclature><tp:treatment-sec sec-type="Remarks"><title>Remarks.</title><p>When <xref ref-type="bibr" rid="B2">Brunner von Wattenwyl (1878)</xref> described the genus <!--PageBreak--><italic><tp:taxon-name><tp:taxon-name-part taxon-name-part-type="genus">Symmetropleura</tp:taxon-name-part></tp:taxon-name></italic> (from Latin: <italic>symmetro</italic> = symmetric, equal; <italic>pleura</italic> = side), he placed it in the American group of <tp:taxon-name><tp:taxon-name-part taxon-name-part-type="above-genus">Scudderiae</tp:taxon-name-part></tp:taxon-name>. According to <xref ref-type="bibr" rid="B2">Brunner von Wattenwyl (1878)</xref> characters of the genus are the following: fastigium of vertex triangular and sulcate; pronotum disc flat, with lateral excisions, anterior margin straight, and rounded posterior margin; tegmina wide with rounded hind margin or narrow with straight hind margin; fore and mid femora with ventral inner spines, hind femora with double row of ventral spines. Fore and mid tibiae dorsally unarmed or with some spinules; cerci long, in-curved and pointed; male sub-genital plate short with rounded posterior margin or (in <italic><tp:taxon-name><tp:taxon-name-part taxon-name-part-type="genus">Symmetropleura</tp:taxon-name-part> <tp:taxon-name-part taxon-name-part-type="species">africana</tp:taxon-name-part></tp:taxon-name></italic>) long with triangular apex; styli absent; ovipositor longer than pronotum, not much curved, sharp, with upper and lower apices serrate (differently shaped in <italic><tp:taxon-name><tp:taxon-name-part taxon-name-part-type="genus">Symmetropleura</tp:taxon-name-part> <tp:taxon-name-part taxon-name-part-type="species">africana</tp:taxon-name-part></tp:taxon-name></italic>: see below); female sub-genital plate triangular, just concave. In the description <xref ref-type="bibr" rid="B2">Brunner von Wattenwyl (1878)</xref> referred mainly to <italic><tp:taxon-name><tp:taxon-name-part taxon-name-part-type="genus">Symmetropleura</tp:taxon-name-part> <tp:taxon-name-part taxon-name-part-type="species">laevicauda</tp:taxon-name-part></tp:taxon-name></italic>, both within the text and in the figure 73; thus, by subsequent designation, <xref ref-type="bibr" rid="B12">Kirby (1906)</xref> established <italic><tp:taxon-name><tp:taxon-name-part taxon-name-part-type="genus">Symmetropleura</tp:taxon-name-part> <tp:taxon-name-part taxon-name-part-type="species">laevicauda</tp:taxon-name-part></tp:taxon-name></italic> as the type-species of the genus. The description of the female of <italic><tp:taxon-name><tp:taxon-name-part taxon-name-part-type="genus">Symmetropleura</tp:taxon-name-part> <tp:taxon-name-part taxon-name-part-type="species">laevicauda</tp:taxon-name-part></tp:taxon-name></italic> by <xref ref-type="bibr" rid="B2">Brunner von Wattenwyl (1878)</xref> from Bahia (Brasil) is as follows (translated from Latin): small (28 mm), tegmina width about two times the length of pronotum, anterior margin basally pale with a darker outer area, posterior margin rounded. Radius forked before Media, ovipositor little up-curved, acuminate.</p><p><xref ref-type="bibr" rid="B19">Ragge (1968b</xref>, <xref ref-type="bibr" rid="B20">1980</xref>) pointed out that <italic><tp:taxon-name><tp:taxon-name-part taxon-name-part-type="genus">Symmetropleura</tp:taxon-name-part></tp:taxon-name></italic> is a New World genus, occurring in South America, Mexico and eastern USA, and that the two African species are not very similar either to each other or to the Neotropical type-species of the genus. He observed also that the name <italic><tp:taxon-name><tp:taxon-name-part taxon-name-part-type="genus">Cameronia</tp:taxon-name-part></tp:taxon-name></italic> Karsch, 1888 was available for <italic><tp:taxon-name><tp:taxon-name-part taxon-name-part-type="genus">Symmetropleura</tp:taxon-name-part> <tp:taxon-name-part taxon-name-part-type="species">africana</tp:taxon-name-part></tp:taxon-name></italic>. However, the genus <italic><tp:taxon-name><tp:taxon-name-part taxon-name-part-type="genus">Cameronia</tp:taxon-name-part></tp:taxon-name></italic> should be considered a junior homonym, because was pre-occupied since 1879, when <italic><tp:taxon-name><tp:taxon-name-part taxon-name-part-type="genus">Cameronia</tp:taxon-name-part> <tp:taxon-name-part taxon-name-part-type="species">spekii</tp:taxon-name-part></tp:taxon-name></italic> Bourguignat (<tp:taxon-name><tp:taxon-name-part taxon-name-part-type="phylum">Mollusca</tp:taxon-name-part></tp:taxon-name> <tp:taxon-name><tp:taxon-name-part taxon-name-part-type="class">Bivalvia</tp:taxon-name-part></tp:taxon-name>) was described from Lake Tanganyika (R. Poggi, pers. comm.)<xref ref-type="fn" rid="FN1"><sup>1</sup></xref>.</p><p>There are three African species so far included in the genus <italic><tp:taxon-name><tp:taxon-name-part taxon-name-part-type="genus">Symmetropleura</tp:taxon-name-part></tp:taxon-name></italic>: one of them is <italic><tp:taxon-name><tp:taxon-name-part taxon-name-part-type="genus">Symmetropleura</tp:taxon-name-part> <tp:taxon-name-part taxon-name-part-type="species">africana</tp:taxon-name-part></tp:taxon-name></italic>, others are <italic><tp:taxon-name><tp:taxon-name-part taxon-name-part-type="genus">Symmetropleura</tp:taxon-name-part> <tp:taxon-name-part taxon-name-part-type="species">dirempta</tp:taxon-name-part></tp:taxon-name></italic> Karsch, 1889, that occurs in Madagascar, treated below, and <italic><tp:taxon-name><tp:taxon-name-part taxon-name-part-type="genus">Symmetropleura</tp:taxon-name-part> <tp:taxon-name-part taxon-name-part-type="species">plana</tp:taxon-name-part></tp:taxon-name></italic> (Walker, 1869), that occurs in South Africa. Concerning the latter, some photographs, kindly taken by C. Hemp, show that the pronotum is not keeled and the male sub-genital plate has a very different shape from that of <italic><tp:taxon-name><tp:taxon-name-part taxon-name-part-type="genus">Symmetropleura</tp:taxon-name-part> <tp:taxon-name-part taxon-name-part-type="species">africana</tp:taxon-name-part></tp:taxon-name></italic> and <italic><tp:taxon-name><tp:taxon-name-part taxon-name-part-type="genus">Symmetropleura</tp:taxon-name-part> <tp:taxon-name-part taxon-name-part-type="species">dirempta</tp:taxon-name-part></tp:taxon-name></italic>; it is very probable that it belongs to another undescribed genus, but specimens were not available to establish this.</p><p>For the reasons reported above and below, two new genera are described for <italic><tp:taxon-name><tp:taxon-name-part taxon-name-part-type="genus">Symmetropleura</tp:taxon-name-part> <tp:taxon-name-part taxon-name-part-type="species">africana</tp:taxon-name-part></tp:taxon-name></italic> and <italic><tp:taxon-name><tp:taxon-name-part taxon-name-part-type="genus">Symmetropleura</tp:taxon-name-part> <tp:taxon-name-part taxon-name-part-type="species">dirempta</tp:taxon-name-part></tp:taxon-name></italic>.</p></tp:treatment-sec><tp:treatment-sec><!--Section generated to contain objects referenced in tp:taxon-treatment.--><fn-group><fn id="FN1"><label>1</label><p>The name <italic><tp:taxon-name><tp:taxon-name-part taxon-name-part-type="genus">Cameronia</tp:taxon-name-part></tp:taxon-name></italic> of Bourguignat was overlooked and another genus <italic><tp:taxon-name><tp:taxon-name-part taxon-name-part-type="genus">Cameronia</tp:taxon-name-part></tp:taxon-name></italic> was described in 1948 by Basin for a nematode <tp:taxon-name><tp:taxon-name-part taxon-name-part-type="order">Oxyurida</tp:taxon-name-part></tp:taxon-name>, parasite of <italic><tp:taxon-name><tp:taxon-name-part taxon-name-part-type="genus">Gryllotalpa</tp:taxon-name-part></tp:taxon-name></italic>, pre-occupied as well, but currently used (R. Poggi, pers. comm.).</p></fn></fn-group></tp:treatment-sec><ref-list><ref id="B2"><mixed-citation xmlns:xlink="http://www.w3.org/1999/xlink" xlink:type="simple"><person-group><name name-style="western"><surname>Brunner von Wattenwyl</surname><given-names>C</given-names></name></person-group> (<year>1878</year>) <source>Monographie der Phaneropteriden</source>. <publisher-loc>Vienna</publisher-loc>, <size units="page">401 pp</size>. <ext-link ext-link-type="uri" xlink:href="http://www.biodiversitylibrary.org/item/37136" xlink:type="simple">http://www.biodiversitylibrary.org/item/37136</ext-link></mixed-citation></ref><ref id="B12"><mixed-citation xmlns:xlink="http://www.w3.org/1999/xlink" xlink:type="simple"><person-group><name name-style="western"><surname>Kirby</surname><given-names>WF</given-names></name></person-group> (<year>1906</year>) <source>A synonymic catalogue of <tp:taxon-name><tp:taxon-name-part taxon-name-part-type="order">Orthoptera</tp:taxon-name-part></tp:taxon-name>. Vol. II. <tp:taxon-name><tp:taxon-name-part taxon-name-part-type="order">Orthoptera</tp:taxon-name-part></tp:taxon-name> Saltatoria. Part I. (<tp:taxon-name><tp:taxon-name-part taxon-name-part-type="family">Achetidae</tp:taxon-name-part></tp:taxon-name> et <tp:taxon-name><tp:taxon-name-part taxon-name-part-type="family">Phasgonuridae</tp:taxon-name-part></tp:taxon-name>).</source><publisher-name>The Trustees of the British Museum</publisher-name>, <publisher-loc>London</publisher-loc>, <size units="page">562 pp</size>.</mixed-citation></ref><ref id="B19"><mixed-citation xmlns:xlink="http://www.w3.org/1999/xlink" xlink:type="simple"><person-group><name name-style="western"><surname>Ragge</surname><given-names>DR</given-names></name></person-group> (<year>1968b</year>) <article-title>An index-catalogue of African <tp:taxon-name><tp:taxon-name-part taxon-name-part-type="subfamily">Phaneropterinae</tp:taxon-name-part></tp:taxon-name> (<tp:taxon-name><tp:taxon-name-part taxon-name-part-type="order">Orthoptera</tp:taxon-name-part></tp:taxon-name>: <tp:taxon-name><tp:taxon-name-part taxon-name-part-type="family">Tettigoniidae</tp:taxon-name-part></tp:taxon-name>).</article-title><source>Bulletin British Museum (Natural History) Entomology</source><volume>22</volume>: <fpage>73</fpage>–<lpage>108</lpage>.</mixed-citation></ref><ref id="B20"><mixed-citation xmlns:xlink="http://www.w3.org/1999/xlink" xlink:type="simple"><person-group><name name-style="western"><surname>Ragge</surname><given-names>DR</given-names></name></person-group> (<year>1980</year>) <article-title>A review of the African <tp:taxon-name><tp:taxon-name-part taxon-name-part-type="subfamily">Phaneropterinae</tp:taxon-name-part></tp:taxon-name> with open tympana (<tp:taxon-name><tp:taxon-name-part taxon-name-part-type="order">Orthoptera</tp:taxon-name-part></tp:taxon-name>: <tp:taxon-name><tp:taxon-name-part taxon-name-part-type="family">Tettigoniidae</tp:taxon-name-part></tp:taxon-name>).</article-title><source>Bulletin British Museum (Natural History) Entomology</source><volume>40</volume>: <fpage>1</fpage>–<lpage>192</lpage>. <ext-link ext-link-type="uri" xlink:href="http://www.archive.org/details/bulletinofbritis40entolond" xlink:type="simple">http://www.archive.org/details/bulletinofbritis40entolond</ext-link></mixed-citation></ref></ref-list></tp:taxon-treatment>
