# Supplementary material for: New genera, species and records of Phaneropterinae (Orthoptera, Phaneropteridae) from sub-Saharan Africa
Source: Zookeys. 2015 Jan 19;(472):77–102. doi: 10.3897/zookeys.472.8575 (PMC4304031; doi:10.3897/zookeys.472.8575)
Supplement: XML Treatment for Symmetrokarschia [file zookeys.472.8575-treatment5.xml]

<!DOCTYPE tp:taxon-treatment
  PUBLIC "-//TaxonX//DTD Taxonomic Treatment Publishing DTD v0 20100105//EN" "tax-treatment-NSO.dtd">
<tp:taxon-treatment xmlns:tp="http://www.plazi.org/taxpub"><tp:treatment-meta><kwd-group><label>Taxon classification</label><kwd><named-content content-type="kingdom">Animalia</named-content></kwd><kwd><named-content content-type="order">Orthoptera</named-content></kwd><kwd><named-content content-type="family">Phaneropteridae</named-content></kwd></kwd-group><mixed-citation publication-type="journal"><person-group><name><surname>Massa</surname><given-names>Bruno</given-names></name></person-group><article-title>New genera, species and records of <tp:taxon-name><tp:taxon-name-part taxon-name-part-type="subfamily">Phaneropterinae</tp:taxon-name-part></tp:taxon-name> (<tp:taxon-name><tp:taxon-name-part taxon-name-part-type="order">Orthoptera</tp:taxon-name-part></tp:taxon-name>, <tp:taxon-name><tp:taxon-name-part taxon-name-part-type="family">Phaneropteridae</tp:taxon-name-part></tp:taxon-name>) from sub-Saharan Africa</article-title><source>Zookeys</source><day>19</day><month>1</month><year>2015</year><volume>2015</volume><issue>472</issue><fpage>77</fpage><lpage>102</lpage><pub-id pub-id-type="doi">10.3897/zookeys.472.8575</pub-id></mixed-citation></tp:treatment-meta><tp:nomenclature><label>Genus</label><tp:taxon-name>
                            <tp:taxon-name-part taxon-name-part-type="genus">Symmetrokarschia</tp:taxon-name-part>
                            <object-id xmlns:xlink="http://www.w3.org/1999/xlink" content-type="zoobank" xlink:type="simple">http://zoobank.org/DE10724C-FD67-483D-9611-B663BD047F0D</object-id>
                        </tp:taxon-name><tp:taxon-status xmlns:xlink="http://www.w3.org/1999/xlink" xlink:type="simple">gen. n.</tp:taxon-status></tp:nomenclature><tp:treatment-sec sec-type="Type-species"><title>Type-species.</title><p><italic><tp:taxon-name><tp:taxon-name-part taxon-name-part-type="genus">Symmetropleura</tp:taxon-name-part> <tp:taxon-name-part taxon-name-part-type="species">africana</tp:taxon-name-part></tp:taxon-name></italic> Brunner von Wattenwyl, 1878, here designated.</p><p>The original description of the male holotype of <italic><tp:taxon-name><tp:taxon-name-part taxon-name-part-type="genus">Symmetropleura</tp:taxon-name-part> <tp:taxon-name-part taxon-name-part-type="species">africana</tp:taxon-name-part></tp:taxon-name></italic> Brunner von Wattenwyl, 1878, from Congo is the following (translated from Latin): large (37 mm), pronotum disc with regular impressed punctures, wide tegmina, with rounded hind border, radius forked before media, male tenth tergite laminate and protruding, with straight hind border, cerci little in-curved, with flat apex and pointed, sub-genital plate long, narrow, with obtuse and short cut apex; the description of the female from Chinchoxo (Cameroon) by <xref ref-type="bibr" rid="B10">Karsch (1889)</xref> reports the ovipositor shape, shorter than pronotum, with upper border and apex of lower border finely serrulate. <xref ref-type="bibr" rid="B10">Karsch (1889)</xref> observed the differences between <italic><tp:taxon-name><tp:taxon-name-part taxon-name-part-type="genus">Symmetropleura</tp:taxon-name-part> <tp:taxon-name-part taxon-name-part-type="species">africana</tp:taxon-name-part></tp:taxon-name></italic> and others of the genus and reported it as: <tp:taxon-name><tp:taxon-name-part taxon-name-part-type="genus">Symmetropleura</tp:taxon-name-part> (<tp:taxon-name-part taxon-name-part-type="subgenus">Cameronia</tp:taxon-name-part>) <tp:taxon-name-part taxon-name-part-type="species">africana</tp:taxon-name-part></tp:taxon-name>. Later, only <xref ref-type="bibr" rid="B1">Bolívar (1906)</xref> recorded this species with the name used by Karsch, which we hardly may interpret as a subgenus, not still used at that time (cf. <xref ref-type="bibr" rid="B19">Ragge 1968b</xref>).</p><!--PageBreak--></tp:treatment-sec><tp:treatment-sec sec-type="Etymology"><title>Etymology.</title><p>After the German entomologist and arachnologist Ferdinand Karsch (1853–1936), whose contribution to the knowledge of tropical African <tp:taxon-name><tp:taxon-name-part taxon-name-part-type="order">Orthoptera</tp:taxon-name-part></tp:taxon-name> was really remarkable; he also observed the differences between African and American species of the genus <italic><tp:taxon-name><tp:taxon-name-part taxon-name-part-type="genus">Symmetropleura</tp:taxon-name-part></tp:taxon-name></italic>.</p></tp:treatment-sec><tp:treatment-sec sec-type="Remarks"><title>Remarks.</title><p>Main differences between <italic><tp:taxon-name><tp:taxon-name-part taxon-name-part-type="genus">Symmetrokarschia</tp:taxon-name-part></tp:taxon-name></italic> and <italic><tp:taxon-name><tp:taxon-name-part taxon-name-part-type="genus">Symmetropleura</tp:taxon-name-part></tp:taxon-name></italic> are: in <italic><tp:taxon-name><tp:taxon-name-part taxon-name-part-type="genus">Symmetropleura</tp:taxon-name-part></tp:taxon-name></italic> lateral margins of metanotum are keeled, male sub-genital plate is short with rounded margin, ovipositor is longer, basally straight and gently arcuate in the posterior part.</p></tp:treatment-sec><ref-list><ref id="B10"><mixed-citation xmlns:xlink="http://www.w3.org/1999/xlink" xlink:type="simple"><person-group><name name-style="western"><surname>Karsch</surname><given-names>F</given-names></name></person-group> (<year>1889</year>) <article-title>Orthopterologische Beiträge. III.</article-title><source>Berliner entomologische Zeitschrift</source><volume>32</volume>: <fpage>415</fpage>–<lpage>464</lpage>. <ext-link ext-link-type="uri" xlink:href="http://www.biodiversitylibrary.org/item/34458" xlink:type="simple">http://www.biodiversitylibrary.org/item/34458</ext-link></mixed-citation></ref><ref id="B1"><mixed-citation xmlns:xlink="http://www.w3.org/1999/xlink" xlink:type="simple"><person-group><name name-style="western"><surname>Bolívar</surname><given-names>I</given-names></name></person-group> (<year>1906</year>) <article-title>Fasgonuridós de la Guinea Española.</article-title><source>Memorias de la Real Sociedad española de Historia natural</source><volume>1</volume>: <fpage>327</fpage>–<lpage>377</lpage>. <ext-link ext-link-type="uri" xlink:href="http://bibdigital.rjb.csic.es/ing/Libro.php?Libro=1342" xlink:type="simple">http://bibdigital.rjb.csic.es/ing/Libro.php?Libro=1342</ext-link></mixed-citation></ref><ref id="B19"><mixed-citation xmlns:xlink="http://www.w3.org/1999/xlink" xlink:type="simple"><person-group><name name-style="western"><surname>Ragge</surname><given-names>DR</given-names></name></person-group> (<year>1968b</year>) <article-title>An index-catalogue of African <tp:taxon-name><tp:taxon-name-part taxon-name-part-type="subfamily">Phaneropterinae</tp:taxon-name-part></tp:taxon-name> (<tp:taxon-name><tp:taxon-name-part taxon-name-part-type="order">Orthoptera</tp:taxon-name-part></tp:taxon-name>: <tp:taxon-name><tp:taxon-name-part taxon-name-part-type="family">Tettigoniidae</tp:taxon-name-part></tp:taxon-name>).</article-title><source>Bulletin British Museum (Natural History) Entomology</source><volume>22</volume>: <fpage>73</fpage>–<lpage>108</lpage>.</mixed-citation></ref></ref-list></tp:taxon-treatment>
