# Supplementary material for: New genera, species and records of Phaneropterinae (Orthoptera, Phaneropteridae) from sub-Saharan Africa
Source: Zookeys. 2015 Jan 19;(472):77–102. doi: 10.3897/zookeys.472.8575 (PMC4304031; doi:10.3897/zookeys.472.8575)
Supplement: XML Treatment for Symmetrokarschia africana [file zookeys.472.8575-treatment6.xml]

<!DOCTYPE tp:taxon-treatment
  PUBLIC "-//TaxonX//DTD Taxonomic Treatment Publishing DTD v0 20100105//EN" "tax-treatment-NSO.dtd">
<tp:taxon-treatment xmlns:tp="http://www.plazi.org/taxpub"><tp:treatment-meta><kwd-group><label>Taxon classification</label><kwd><named-content content-type="kingdom">Animalia</named-content></kwd><kwd><named-content content-type="order">Orthoptera</named-content></kwd><kwd><named-content content-type="family">Phaneropteridae</named-content></kwd></kwd-group><mixed-citation publication-type="journal"><person-group><name><surname>Massa</surname><given-names>Bruno</given-names></name></person-group><article-title>New genera, species and records of <tp:taxon-name><tp:taxon-name-part taxon-name-part-type="subfamily">Phaneropterinae</tp:taxon-name-part></tp:taxon-name> (<tp:taxon-name><tp:taxon-name-part taxon-name-part-type="order">Orthoptera</tp:taxon-name-part></tp:taxon-name>, <tp:taxon-name><tp:taxon-name-part taxon-name-part-type="family">Phaneropteridae</tp:taxon-name-part></tp:taxon-name>) from sub-Saharan Africa</article-title><source>Zookeys</source><day>19</day><month>1</month><year>2015</year><volume>2015</volume><issue>472</issue><fpage>77</fpage><lpage>102</lpage><pub-id pub-id-type="doi">10.3897/zookeys.472.8575</pub-id></mixed-citation></tp:treatment-meta><tp:nomenclature><tp:taxon-name>
                            <tp:taxon-name-part taxon-name-part-type="genus">Symmetrokarschia</tp:taxon-name-part>
                            <tp:taxon-name-part taxon-name-part-type="species">africana</tp:taxon-name-part>
                        </tp:taxon-name><tp:taxon-authority>(Brunner von Wattenwyl, 1878)</tp:taxon-authority><tp:taxon-status xmlns:xlink="http://www.w3.org/1999/xlink" xlink:type="simple">comb. n.</tp:taxon-status><xref ref-type="fig" rid="F2">Figs 7–13</xref></tp:nomenclature><tp:treatment-sec sec-type="Material examined"><title>Material examined.</title><p>Cameroon, Chinchoxo (2♀) (MfN); Angola, Dundo (1♂) (MCNM).</p></tp:treatment-sec><tp:treatment-sec sec-type="Redescription"><title>Redescription.</title><p>Fastigium of vertex compressed, narrower than first antennal segment, sulcate above (Fig. <xref ref-type="fig" rid="F2">9</xref>). Eyes oval, prominent, without fronto-genal carinae. Pronotum just depressed, fore part with just definite lateral carinae, central and hind parts with vague lateral carinae; fore margin slightly concave, posterior margin rounded; surface dotted, matt (Figs <xref ref-type="fig" rid="F2">7</xref>–<xref ref-type="fig" rid="F2">9</xref>). Fore coxae with a long spine (Fig. <xref ref-type="fig" rid="F2">10</xref>). Fore tibiae with open tympanum on each side, furrowed on upper border. Fore and mid femora with 3–5 spines, hind femora with 5–8 inner ventral and 6–7 outer ventral spines. Fore and mid tibiae with 1 dorsal and 1 ventral spur, hind tibiae with 3 apical spurs on each side. Male tenth tergite laminate and protruding, with straight posterior margin, cerci little in-curved, with flat apex and pointed, sub-genital plate long, narrow, with obtuse and short cut apex, styli absent (Fig. <xref ref-type="fig" rid="F2">13b</xref>). Ovipositor well developed, sharply bent upwards near the base, shorter than pronotum, with upper border and apex of lower border finely serrate (Fig. <xref ref-type="fig" rid="F2">12</xref>), sub-genital plate triangular and pointed (Fig. <xref ref-type="fig" rid="F2">11</xref>). Tegmina are oval, more pronounced in the female (Fig. <xref ref-type="fig" rid="F2">7</xref>) than in male (Fig. <xref ref-type="fig" rid="F2">13a</xref>).</p><fig id="F2" position="float" orientation="portrait"><label>Figures 7–13.</label><caption><p><italic><tp:taxon-name><tp:taxon-name-part taxon-name-part-type="genus">Symmetrokarschia</tp:taxon-name-part> <tp:taxon-name-part taxon-name-part-type="species">africana</tp:taxon-name-part></tp:taxon-name></italic> (Brunner von Wattenwyl, 1878) from Cameroon. Lateral view of female (<bold>7</bold>), pronotum in lateral view (<bold>8</bold>) and from above (<bold>9</bold>), spine on fore coxa (<bold>10</bold>), sub-genital plate of female ovipositor (<bold>11</bold>), lateral view of the ovipositor (<bold>12</bold>), lateral view of male (<bold>13a</bold>) and last abdominal segments of male (<bold>13b</bold>).</p></caption><graphic xmlns:xlink="http://www.w3.org/1999/xlink" xlink:href="zookeys-472-077-g002.jpg" position="float" orientation="portrait" xlink:type="simple" id="oo_37034.jpg"/></fig></tp:treatment-sec><tp:treatment-sec sec-type="Distribution"><title>Distribution.</title><p>Democratic Republic of Congo, Cameroon and Angola.</p></tp:treatment-sec></tp:taxon-treatment>
