# Supplementary material for: New genera, species and records of Phaneropterinae (Orthoptera, Phaneropteridae) from sub-Saharan Africa
Source: Zookeys. 2015 Jan 19;(472):77–102. doi: 10.3897/zookeys.472.8575 (PMC4304031; doi:10.3897/zookeys.472.8575)
Supplement: XML Treatment for Symmetroraggea [file zookeys.472.8575-treatment7.xml]

<!DOCTYPE tp:taxon-treatment
  PUBLIC "-//TaxonX//DTD Taxonomic Treatment Publishing DTD v0 20100105//EN" "tax-treatment-NSO.dtd">
<tp:taxon-treatment xmlns:tp="http://www.plazi.org/taxpub"><tp:treatment-meta><kwd-group><label>Taxon classification</label><kwd><named-content content-type="kingdom">Animalia</named-content></kwd><kwd><named-content content-type="order">Orthoptera</named-content></kwd><kwd><named-content content-type="family">Phaneropteridae</named-content></kwd></kwd-group><mixed-citation publication-type="journal"><person-group><name><surname>Massa</surname><given-names>Bruno</given-names></name></person-group><article-title>New genera, species and records of <tp:taxon-name><tp:taxon-name-part taxon-name-part-type="subfamily">Phaneropterinae</tp:taxon-name-part></tp:taxon-name> (<tp:taxon-name><tp:taxon-name-part taxon-name-part-type="order">Orthoptera</tp:taxon-name-part></tp:taxon-name>, <tp:taxon-name><tp:taxon-name-part taxon-name-part-type="family">Phaneropteridae</tp:taxon-name-part></tp:taxon-name>) from sub-Saharan Africa</article-title><source>Zookeys</source><day>19</day><month>1</month><year>2015</year><volume>2015</volume><issue>472</issue><fpage>77</fpage><lpage>102</lpage><pub-id pub-id-type="doi">10.3897/zookeys.472.8575</pub-id></mixed-citation></tp:treatment-meta><tp:nomenclature><label>Genus</label><tp:taxon-name>
                            <tp:taxon-name-part taxon-name-part-type="genus">Symmetroraggea</tp:taxon-name-part>
                            <object-id xmlns:xlink="http://www.w3.org/1999/xlink" content-type="zoobank" xlink:type="simple">http://zoobank.org/DC6C78C5-B2E5-402E-A694-B847E654CFFC</object-id>
                        </tp:taxon-name><tp:taxon-status xmlns:xlink="http://www.w3.org/1999/xlink" xlink:type="simple">gen. n.</tp:taxon-status></tp:nomenclature><tp:treatment-sec sec-type="Type-species"><title>Type-species.</title><p><italic><tp:taxon-name><tp:taxon-name-part taxon-name-part-type="genus">Symmetropleura</tp:taxon-name-part> <tp:taxon-name-part taxon-name-part-type="species">dirempta</tp:taxon-name-part></tp:taxon-name></italic> Karsch, 1889, here designated.</p><p>Among the species described within the genus <italic><tp:taxon-name><tp:taxon-name-part taxon-name-part-type="genus">Symmetropleura</tp:taxon-name-part></tp:taxon-name></italic> Brunner von Wattenwyl, 1878, <xref ref-type="bibr" rid="B10">Karsch (1889)</xref> included also <italic><tp:taxon-name><tp:taxon-name-part taxon-name-part-type="genus">Symmetropleura</tp:taxon-name-part> <tp:taxon-name-part taxon-name-part-type="species">dirempta</tp:taxon-name-part></tp:taxon-name></italic> from Madagascar, that has the characters reported below, not corresponding to those of the genus <italic><tp:taxon-name><tp:taxon-name-part taxon-name-part-type="genus">Symmetropleura</tp:taxon-name-part></tp:taxon-name></italic> (see above the translation of the description of the type-species <italic><tp:taxon-name><tp:taxon-name-part taxon-name-part-type="genus">Symmetropleura</tp:taxon-name-part> <tp:taxon-name-part taxon-name-part-type="species">laevicauda</tp:taxon-name-part></tp:taxon-name></italic>, in particular the round margin of upper tibiae and the fronto-genal carinae present in <italic><tp:taxon-name><tp:taxon-name-part taxon-name-part-type="genus">Symmetroraggea</tp:taxon-name-part></tp:taxon-name></italic> gen. n.).</p></tp:treatment-sec><tp:treatment-sec sec-type="Etymology"><title>Etymology.</title><p>The genus is dedicated to David R. Ragge, authority on African <tp:taxon-name><tp:taxon-name-part taxon-name-part-type="family">Phaneropteridae</tp:taxon-name-part></tp:taxon-name> taxonomy, who also pointed out the differences of African <italic><tp:taxon-name><tp:taxon-name-part taxon-name-part-type="genus">Symmetropleura</tp:taxon-name-part></tp:taxon-name></italic> when compared to American species (<xref ref-type="bibr" rid="B19">Ragge 1968b</xref>, <xref ref-type="bibr" rid="B20">1980</xref>).</p></tp:treatment-sec><ref-list><ref id="B10"><mixed-citation xmlns:xlink="http://www.w3.org/1999/xlink" xlink:type="simple"><person-group><name name-style="western"><surname>Karsch</surname><given-names>F</given-names></name></person-group> (<year>1889</year>) <article-title>Orthopterologische Beiträge. III.</article-title><source>Berliner entomologische Zeitschrift</source><volume>32</volume>: <fpage>415</fpage>–<lpage>464</lpage>. <ext-link ext-link-type="uri" xlink:href="http://www.biodiversitylibrary.org/item/34458" xlink:type="simple">http://www.biodiversitylibrary.org/item/34458</ext-link></mixed-citation></ref><ref id="B19"><mixed-citation xmlns:xlink="http://www.w3.org/1999/xlink" xlink:type="simple"><person-group><name name-style="western"><surname>Ragge</surname><given-names>DR</given-names></name></person-group> (<year>1968b</year>) <article-title>An index-catalogue of African <tp:taxon-name><tp:taxon-name-part taxon-name-part-type="subfamily">Phaneropterinae</tp:taxon-name-part></tp:taxon-name> (<tp:taxon-name><tp:taxon-name-part taxon-name-part-type="order">Orthoptera</tp:taxon-name-part></tp:taxon-name>: <tp:taxon-name><tp:taxon-name-part taxon-name-part-type="family">Tettigoniidae</tp:taxon-name-part></tp:taxon-name>).</article-title><source>Bulletin British Museum (Natural History) Entomology</source><volume>22</volume>: <fpage>73</fpage>–<lpage>108</lpage>.</mixed-citation></ref><ref id="B20"><mixed-citation xmlns:xlink="http://www.w3.org/1999/xlink" xlink:type="simple"><person-group><name name-style="western"><surname>Ragge</surname><given-names>DR</given-names></name></person-group> (<year>1980</year>) <article-title>A review of the African <tp:taxon-name><tp:taxon-name-part taxon-name-part-type="subfamily">Phaneropterinae</tp:taxon-name-part></tp:taxon-name> with open tympana (<tp:taxon-name><tp:taxon-name-part taxon-name-part-type="order">Orthoptera</tp:taxon-name-part></tp:taxon-name>: <tp:taxon-name><tp:taxon-name-part taxon-name-part-type="family">Tettigoniidae</tp:taxon-name-part></tp:taxon-name>).</article-title><source>Bulletin British Museum (Natural History) Entomology</source><volume>40</volume>: <fpage>1</fpage>–<lpage>192</lpage>. <ext-link ext-link-type="uri" xlink:href="http://www.archive.org/details/bulletinofbritis40entolond" xlink:type="simple">http://www.archive.org/details/bulletinofbritis40entolond</ext-link></mixed-citation></ref></ref-list></tp:taxon-treatment>
