# Supplementary material for: New genera, species and records of Phaneropterinae (Orthoptera, Phaneropteridae) from sub-Saharan Africa
Source: Zookeys. 2015 Jan 19;(472):77–102. doi: 10.3897/zookeys.472.8575 (PMC4304031; doi:10.3897/zookeys.472.8575)
Supplement: XML Treatment for Symmetroraggea dirempta [file zookeys.472.8575-treatment8.xml]

<!DOCTYPE tp:taxon-treatment
  PUBLIC "-//TaxonX//DTD Taxonomic Treatment Publishing DTD v0 20100105//EN" "tax-treatment-NSO.dtd">
<tp:taxon-treatment xmlns:tp="http://www.plazi.org/taxpub"><tp:treatment-meta><kwd-group><label>Taxon classification</label><kwd><named-content content-type="kingdom">Animalia</named-content></kwd><kwd><named-content content-type="order">Orthoptera</named-content></kwd><kwd><named-content content-type="family">Phaneropteridae</named-content></kwd></kwd-group><mixed-citation publication-type="journal"><person-group><name><surname>Massa</surname><given-names>Bruno</given-names></name></person-group><article-title>New genera, species and records of <tp:taxon-name><tp:taxon-name-part taxon-name-part-type="subfamily">Phaneropterinae</tp:taxon-name-part></tp:taxon-name> (<tp:taxon-name><tp:taxon-name-part taxon-name-part-type="order">Orthoptera</tp:taxon-name-part></tp:taxon-name>, <tp:taxon-name><tp:taxon-name-part taxon-name-part-type="family">Phaneropteridae</tp:taxon-name-part></tp:taxon-name>) from sub-Saharan Africa</article-title><source>Zookeys</source><day>19</day><month>1</month><year>2015</year><volume>2015</volume><issue>472</issue><fpage>77</fpage><lpage>102</lpage><pub-id pub-id-type="doi">10.3897/zookeys.472.8575</pub-id></mixed-citation></tp:treatment-meta><tp:nomenclature><tp:taxon-name>
                            <tp:taxon-name-part taxon-name-part-type="genus">Symmetroraggea</tp:taxon-name-part>
                            <tp:taxon-name-part taxon-name-part-type="species">dirempta</tp:taxon-name-part>
                        </tp:taxon-name><tp:taxon-authority>(Karsch, 1889)</tp:taxon-authority><tp:taxon-status xmlns:xlink="http://www.w3.org/1999/xlink" xlink:type="simple">comb. n.</tp:taxon-status><xref ref-type="fig" rid="F3">Figs 14–19</xref></tp:nomenclature><tp:treatment-sec sec-type="Material examined"><title>Material examined.</title><p>Madagascar, Nossi bé, Hildabrandt (♂ holotype of <italic><tp:taxon-name><tp:taxon-name-part taxon-name-part-type="genus">Symmetroraggea</tp:taxon-name-part> <tp:taxon-name-part taxon-name-part-type="species">dirempta</tp:taxon-name-part></tp:taxon-name></italic>) (MfN); it bears a label with a former identification: <italic><tp:taxon-name><tp:taxon-name-part taxon-name-part-type="species">laevicauda</tp:taxon-name-part></tp:taxon-name></italic> Brunner.</p></tp:treatment-sec><tp:treatment-sec sec-type="Redescription"><title>Redescription.</title><p>Eyes oval, with fronto-genal carinae below them (Figs <xref ref-type="fig" rid="F3">15</xref>–<xref ref-type="fig" rid="F3">16</xref>); fastigium clearly narrower than first antennal segment, sulcate above. Flat pronotum, without lateral carinae, with the exception of the last part of metanotum, whose margins are sharp (Figs <xref ref-type="fig" rid="F3">15</xref>–<xref ref-type="fig" rid="F3">16</xref>). Very narrow tegmina, with posterior margin nearly straight (Fig. <xref ref-type="fig" rid="F3">14</xref>), Radius of wing just forked before media, the fore base is black, as well as a longitudinal line bordering the stridulatory area and extending posteriorly with a wide marking on left tegmen (Fig. <xref ref-type="fig" rid="F3">17</xref>); coxae armed, 6 spines on ventral margin of fore femora, 6 inner spines plus 1 spur and 6 outer spines plus 1 spur on ventral margins of fore tibiae, fore tibiae dorsally rounded, not sulcate, mid femora with 7 outer spines, mid tibiae with 12 outer spines plus 1 spur and 5 inner spines plus 1 spur, hind femora with 7 outer and 4 inner spines, hind tibiae with 13 outer and 11 inner spines plus 3 spurs in each side; male tenth tergite posteriorly not protruding, with hind margin concave, male supra-genital plate protruding, with very acuminate apex, cerci stout, long, in-curved, with pointed apex, male sub-genital plate exceeding cerci, long, triangular, posteriorly narrowed, with deeply cut apex, whose margins are parallel and close between them (Figs <xref ref-type="fig" rid="F3">18</xref>–<xref ref-type="fig" rid="F3">19</xref>); titillators<xref ref-type="fn" rid="FN2"><sup>2</sup></xref> are present and show a long, downcurved and hooked apex, with 2 spines basally and 3–4 small spines dorsally on each border (Figs <xref ref-type="fig" rid="F3">18</xref>–<xref ref-type="fig" rid="F3">19</xref>).</p><fig id="F3" position="float" orientation="portrait"><label>Figures 14–19.</label><caption><p><italic><tp:taxon-name><tp:taxon-name-part taxon-name-part-type="genus">Symmetroraggea</tp:taxon-name-part> <tp:taxon-name-part taxon-name-part-type="species">dirempta</tp:taxon-name-part></tp:taxon-name></italic> (Karsch, 1888), male holotype from Madagascar. Lateral view of habitus (<bold>14</bold>), lateral view of head and pronotum (<bold>15</bold>), lateral view of head (<bold>16</bold>), dorsal view of tegmina (<bold>17</bold>), right (<bold>18</bold>) and left (<bold>19</bold>) view of genitalia.</p></caption><graphic xmlns:xlink="http://www.w3.org/1999/xlink" xlink:href="zookeys-472-077-g003.jpg" position="float" orientation="portrait" xlink:type="simple" id="oo_37035.jpg"/></fig></tp:treatment-sec><tp:treatment-sec sec-type="Distribution"><title>Distribution.</title><p><italic><tp:taxon-name><tp:taxon-name-part taxon-name-part-type="genus">Symmetroraggea</tp:taxon-name-part></tp:taxon-name></italic> gen. n. is known only from Madagascar, where only one species has been recorded, <italic><tp:taxon-name><tp:taxon-name-part taxon-name-part-type="genus">Symmetroraggea</tp:taxon-name-part> <tp:taxon-name-part taxon-name-part-type="species">dirempta</tp:taxon-name-part></tp:taxon-name></italic> (Krauss, 1889), of which only the type is known.</p></tp:treatment-sec><tp:treatment-sec><!--Section generated to contain objects referenced in tp:taxon-treatment.--><fn-group><fn id="FN2"><label>2</label><p>Titillators have been recently found in other genera of African <tp:taxon-name><tp:taxon-name-part taxon-name-part-type="subfamily">Phaneropterinae</tp:taxon-name-part></tp:taxon-name> (<xref ref-type="bibr" rid="B13">Massa 2013</xref>).</p></fn></fn-group></tp:treatment-sec><ref-list><ref id="B13"><mixed-citation xmlns:xlink="http://www.w3.org/1999/xlink" xlink:type="simple"><person-group><name name-style="western"><surname>Massa</surname><given-names>B</given-names></name></person-group> (<year>2013</year>) <article-title>Diversity of leaf katydids (<tp:taxon-name><tp:taxon-name-part taxon-name-part-type="order">Orthoptera</tp:taxon-name-part></tp:taxon-name>: <tp:taxon-name><tp:taxon-name-part taxon-name-part-type="family">Tettigoniidae</tp:taxon-name-part></tp:taxon-name>: <tp:taxon-name><tp:taxon-name-part taxon-name-part-type="subfamily">Phaneropterinae</tp:taxon-name-part></tp:taxon-name>) of Dzanga-Ndoki National Park, Central African Republic, with selected records from other African countries.</article-title><source>Journal of <tp:taxon-name><tp:taxon-name-part taxon-name-part-type="order">Orthoptera</tp:taxon-name-part></tp:taxon-name> Research</source><volume>22</volume>: <fpage>125</fpage>–<lpage>152</lpage>. doi: <ext-link ext-link-type="doi" xlink:href="10.1665/034.022.0201" xlink:type="simple">10.1665/034.022.0201</ext-link></mixed-citation></ref></ref-list></tp:taxon-treatment>
