# Supplementary material for: New genera, species and records of Phaneropterinae (Orthoptera, Phaneropteridae) from sub-Saharan Africa
Source: Zookeys. 2015 Jan 19;(472):77–102. doi: 10.3897/zookeys.472.8575 (PMC4304031; doi:10.3897/zookeys.472.8575)
Supplement: XML Treatment for Plangiopsis adeps [file zookeys.472.8575-treatment9.xml]

<!DOCTYPE tp:taxon-treatment
  PUBLIC "-//TaxonX//DTD Taxonomic Treatment Publishing DTD v0 20100105//EN" "tax-treatment-NSO.dtd">
<tp:taxon-treatment xmlns:tp="http://www.plazi.org/taxpub"><tp:treatment-meta><kwd-group><label>Taxon classification</label><kwd><named-content content-type="kingdom">Animalia</named-content></kwd><kwd><named-content content-type="order">Orthoptera</named-content></kwd><kwd><named-content content-type="family">Phaneropteridae</named-content></kwd></kwd-group><mixed-citation publication-type="journal"><person-group><name><surname>Massa</surname><given-names>Bruno</given-names></name></person-group><article-title>New genera, species and records of <tp:taxon-name><tp:taxon-name-part taxon-name-part-type="subfamily">Phaneropterinae</tp:taxon-name-part></tp:taxon-name> (<tp:taxon-name><tp:taxon-name-part taxon-name-part-type="order">Orthoptera</tp:taxon-name-part></tp:taxon-name>, <tp:taxon-name><tp:taxon-name-part taxon-name-part-type="family">Phaneropteridae</tp:taxon-name-part></tp:taxon-name>) from sub-Saharan Africa</article-title><source>Zookeys</source><day>19</day><month>1</month><year>2015</year><volume>2015</volume><issue>472</issue><fpage>77</fpage><lpage>102</lpage><pub-id pub-id-type="doi">10.3897/zookeys.472.8575</pub-id></mixed-citation></tp:treatment-meta><tp:nomenclature><tp:taxon-name>
                            <tp:taxon-name-part taxon-name-part-type="genus">Plangiopsis</tp:taxon-name-part>
                            <tp:taxon-name-part taxon-name-part-type="species">adeps</tp:taxon-name-part>
                        </tp:taxon-name><tp:taxon-authority>Karsch, 1896</tp:taxon-authority></tp:nomenclature><tp:treatment-sec sec-type="Material examined"><title>Material examined.</title><p>Cameroon, Lolodorf, L.Conradt (2♀ syntypes) (MfN); Central African Republic, Dzanga-Ndoki National Park, Ndoki, Lake 1 10–11.II.2012 (UV trap), P.Moretto (1♀); same data 28–29.II.2012 (1♂); same data 29.II–1.III.2012 (1♀); Ivory Coast, Bondoukou Zamou VII.2004, P.Moretto (2♂, 4♀); Ivory Coast, Sassandra I.1998, P.Moretto (1♂); Togo, Fazao hotel 3–4.VIII.2013 (UV trap), P.Moretto (2♀); Togo, Kpalimé, Ft of Missahöhe 29–30.VII.2013, P.Moretto (1♂) (BMCP).</p></tp:treatment-sec><tp:treatment-sec sec-type="Remarks"><title>Remarks.</title><p><italic><tp:taxon-name><tp:taxon-name-part taxon-name-part-type="genus">Plangiopsis</tp:taxon-name-part> <tp:taxon-name-part taxon-name-part-type="species">adeps</tp:taxon-name-part></tp:taxon-name></italic> is the largest species of the genus; only females from Cameroon (Lolodorf) were described by <xref ref-type="bibr" rid="B11">Karsch (1896)</xref>. New distribution data now suggest that this species is widespread throughout Cameroon and Central African Republic to the Ivory Coast and Togo. Sexual characters of the male, previously undescribed, are the following: cerci slender and long, in-curved and a little up-curved, sub-genital plate narrow and long, ending with a v-shaped concavity, styli long. The stridulatory file is comparatively long.</p><!--PageBreak--><!--PageBreak--></tp:treatment-sec><ref-list><ref id="B11"><mixed-citation xmlns:xlink="http://www.w3.org/1999/xlink" xlink:type="simple"><person-group><name name-style="western"><surname>Karsch</surname><given-names>F</given-names></name></person-group> (<year>1896</year>) <article-title>Neue Orthopteren aus dem tropischen Afrika.</article-title><source>Stettiner entomologische Zeitung</source><volume>57</volume>: <fpage>242</fpage>–<lpage>359</lpage>. <ext-link ext-link-type="uri" xlink:href="http://www.biodiversitylibrary.org/item/36013#page/250/mode/1up" xlink:type="simple">http://www.biodiversitylibrary.org/item/36013#page/250/mode/1up</ext-link></mixed-citation></ref></ref-list></tp:taxon-treatment>
