# Supplementary material for: New genera, species and records of Phaneropterinae (Orthoptera, Phaneropteridae) from sub-Saharan Africa
Source: Zookeys. 2015 Jan 19;(472):77–102. doi: 10.3897/zookeys.472.8575 (PMC4304031; doi:10.3897/zookeys.472.8575)
Supplement: XML Treatment for Melidia [file zookeys.472.8575-treatment11.xml]

<!DOCTYPE tp:taxon-treatment
  PUBLIC "-//TaxonX//DTD Taxonomic Treatment Publishing DTD v0 20100105//EN" "tax-treatment-NSO.dtd">
<tp:taxon-treatment xmlns:tp="http://www.plazi.org/taxpub"><tp:treatment-meta><kwd-group><label>Taxon classification</label><kwd><named-content content-type="kingdom">Animalia</named-content></kwd><kwd><named-content content-type="order">Orthoptera</named-content></kwd><kwd><named-content content-type="family">Phaneropteridae</named-content></kwd></kwd-group><mixed-citation publication-type="journal"><person-group><name><surname>Massa</surname><given-names>Bruno</given-names></name></person-group><article-title>New genera, species and records of <tp:taxon-name><tp:taxon-name-part taxon-name-part-type="subfamily">Phaneropterinae</tp:taxon-name-part></tp:taxon-name> (<tp:taxon-name><tp:taxon-name-part taxon-name-part-type="order">Orthoptera</tp:taxon-name-part></tp:taxon-name>, <tp:taxon-name><tp:taxon-name-part taxon-name-part-type="family">Phaneropteridae</tp:taxon-name-part></tp:taxon-name>) from sub-Saharan Africa</article-title><source>Zookeys</source><day>19</day><month>1</month><year>2015</year><volume>2015</volume><issue>472</issue><fpage>77</fpage><lpage>102</lpage><pub-id pub-id-type="doi">10.3897/zookeys.472.8575</pub-id></mixed-citation></tp:treatment-meta><tp:nomenclature><label>Genus</label><tp:taxon-name>
                            <tp:taxon-name-part taxon-name-part-type="genus">Melidia</tp:taxon-name-part>
                        </tp:taxon-name><tp:taxon-authority>Stål, 1876</tp:taxon-authority><xref ref-type="fig" rid="F4">Figs 20</xref><xref ref-type="fig" rid="F5">–31</xref><!--PageBreak--><!--PageBreak--></tp:nomenclature><tp:treatment-sec sec-type="Remarks"><title>Remarks.</title><p>The genus <italic><tp:taxon-name><tp:taxon-name-part taxon-name-part-type="genus">Melidia</tp:taxon-name-part></tp:taxon-name></italic> Stål, 1876 is characterized by the fastigium of the vertex, which is prominently raised in the region of the lateral ocelli. It looks like the genus <italic><tp:taxon-name><tp:taxon-name-part taxon-name-part-type="genus">Phaneroptera</tp:taxon-name-part></tp:taxon-name></italic>, but differs from this mainly in the shape of the head, the male cerci and the sub-genital plate, and broader fore wings. It has a well-developed spine on the fore coxae and males have the stridulatory region of the left tegmina brown or conspicuously marked with brown (<xref ref-type="bibr" rid="B20">Ragge 1980</xref>).</p><fig id="F4" position="float" orientation="portrait"><label>Figures 20–25.</label><caption><p><italic><tp:taxon-name><tp:taxon-name-part taxon-name-part-type="genus">Melidia</tp:taxon-name-part> <tp:taxon-name-part taxon-name-part-type="species">claudiae</tp:taxon-name-part></tp:taxon-name></italic> sp. n. Head, pronotum and tegmina of holotype from above (<bold>20</bold>), lateral view of cerci and sub-genital plate of holotype (<bold>21–22</bold>) and paratype (<bold>23</bold>), ventral view of the sub-genital plate of the holotype (<bold>24</bold>) and paratype (<bold>25</bold>).</p></caption><graphic xmlns:xlink="http://www.w3.org/1999/xlink" xlink:href="zookeys-472-077-g004.jpg" position="float" orientation="portrait" xlink:type="simple" id="oo_37036.jpg"/></fig><fig id="F5" position="float" orientation="portrait"><label>Figures 26–31.</label><caption><p>Species of the genus <italic><tp:taxon-name><tp:taxon-name-part taxon-name-part-type="genus">Melidia</tp:taxon-name-part></tp:taxon-name></italic>. Lateral view of <italic><tp:taxon-name><tp:taxon-name-part taxon-name-part-type="genus">Melidia</tp:taxon-name-part> <tp:taxon-name-part taxon-name-part-type="species">claudiae</tp:taxon-name-part></tp:taxon-name></italic> sp. n. (<bold>26</bold>), lateral view of <italic><tp:taxon-name><tp:taxon-name-part taxon-name-part-type="genus">Melidia</tp:taxon-name-part> <tp:taxon-name-part taxon-name-part-type="species">brunneri</tp:taxon-name-part></tp:taxon-name></italic> holotype (<bold>27</bold>), cerci and sub-genital plate of <italic><tp:taxon-name><tp:taxon-name-part taxon-name-part-type="genus">Melidia</tp:taxon-name-part> <tp:taxon-name-part taxon-name-part-type="species">brunneri</tp:taxon-name-part></tp:taxon-name></italic> from Namibia (<bold>28</bold>), cerci and sub-genital plate of <italic><tp:taxon-name><tp:taxon-name-part taxon-name-part-type="genus">Melidia</tp:taxon-name-part> <tp:taxon-name-part taxon-name-part-type="species">laminata</tp:taxon-name-part></tp:taxon-name></italic> (<bold>29</bold>), lateral view of <italic><tp:taxon-name><tp:taxon-name-part taxon-name-part-type="genus">Melidia</tp:taxon-name-part> <tp:taxon-name-part taxon-name-part-type="species">laminata</tp:taxon-name-part></tp:taxon-name></italic> (<bold>30</bold>) and <italic><tp:taxon-name><tp:taxon-name-part taxon-name-part-type="genus">Melidia</tp:taxon-name-part> <tp:taxon-name-part taxon-name-part-type="species">kenyensis</tp:taxon-name-part></tp:taxon-name></italic> (<bold>31</bold>). Photo <bold>27</bold>, <bold>29</bold>, <bold>30</bold> and <bold>31</bold> by S. Ingrisch for OSF.</p></caption><graphic xmlns:xlink="http://www.w3.org/1999/xlink" xlink:href="zookeys-472-077-g005.jpg" position="float" orientation="portrait" xlink:type="simple" id="oo_37037.jpg"/></fig></tp:treatment-sec><ref-list><ref id="B20"><mixed-citation xmlns:xlink="http://www.w3.org/1999/xlink" xlink:type="simple"><person-group><name name-style="western"><surname>Ragge</surname><given-names>DR</given-names></name></person-group> (<year>1980</year>) <article-title>A review of the African <tp:taxon-name><tp:taxon-name-part taxon-name-part-type="subfamily">Phaneropterinae</tp:taxon-name-part></tp:taxon-name> with open tympana (<tp:taxon-name><tp:taxon-name-part taxon-name-part-type="order">Orthoptera</tp:taxon-name-part></tp:taxon-name>: <tp:taxon-name><tp:taxon-name-part taxon-name-part-type="family">Tettigoniidae</tp:taxon-name-part></tp:taxon-name>).</article-title><source>Bulletin British Museum (Natural History) Entomology</source><volume>40</volume>: <fpage>1</fpage>–<lpage>192</lpage>. <ext-link ext-link-type="uri" xlink:href="http://www.archive.org/details/bulletinofbritis40entolond" xlink:type="simple">http://www.archive.org/details/bulletinofbritis40entolond</ext-link></mixed-citation></ref></ref-list></tp:taxon-treatment>
