# Supplementary material for: New genera, species and records of Phaneropterinae (Orthoptera, Phaneropteridae) from sub-Saharan Africa
Source: Zookeys. 2015 Jan 19;(472):77–102. doi: 10.3897/zookeys.472.8575 (PMC4304031; doi:10.3897/zookeys.472.8575)
Supplement: XML Treatment for Melidia claudiae [file zookeys.472.8575-treatment12.xml]

<!DOCTYPE tp:taxon-treatment
  PUBLIC "-//TaxonX//DTD Taxonomic Treatment Publishing DTD v0 20100105//EN" "tax-treatment-NSO.dtd">
<tp:taxon-treatment xmlns:tp="http://www.plazi.org/taxpub"><tp:treatment-meta><kwd-group><label>Taxon classification</label><kwd><named-content content-type="kingdom">Animalia</named-content></kwd><kwd><named-content content-type="order">Orthoptera</named-content></kwd><kwd><named-content content-type="family">Phaneropteridae</named-content></kwd></kwd-group><mixed-citation publication-type="journal"><person-group><name><surname>Massa</surname><given-names>Bruno</given-names></name></person-group><article-title>New genera, species and records of <tp:taxon-name><tp:taxon-name-part taxon-name-part-type="subfamily">Phaneropterinae</tp:taxon-name-part></tp:taxon-name> (<tp:taxon-name><tp:taxon-name-part taxon-name-part-type="order">Orthoptera</tp:taxon-name-part></tp:taxon-name>, <tp:taxon-name><tp:taxon-name-part taxon-name-part-type="family">Phaneropteridae</tp:taxon-name-part></tp:taxon-name>) from sub-Saharan Africa</article-title><source>Zookeys</source><day>19</day><month>1</month><year>2015</year><volume>2015</volume><issue>472</issue><fpage>77</fpage><lpage>102</lpage><pub-id pub-id-type="doi">10.3897/zookeys.472.8575</pub-id></mixed-citation></tp:treatment-meta><tp:nomenclature><tp:taxon-name>
                            <tp:taxon-name-part taxon-name-part-type="genus">Melidia</tp:taxon-name-part>
                            <tp:taxon-name-part taxon-name-part-type="species">claudiae</tp:taxon-name-part>
                            <object-id xmlns:xlink="http://www.w3.org/1999/xlink" content-type="zoobank" xlink:type="simple">http://zoobank.org/90BC4041-BD4F-4B19-A729-D66AFD4FE46B</object-id>
                        </tp:taxon-name><tp:taxon-status xmlns:xlink="http://www.w3.org/1999/xlink" xlink:type="simple">sp. n.</tp:taxon-status><xref ref-type="fig" rid="F4">Figs 20</xref><xref ref-type="fig" rid="F5">–26</xref></tp:nomenclature><tp:treatment-sec sec-type="Material examined and depository"><title>Material examined and depository.</title><p><italic><tp:taxon-name><tp:taxon-name-part taxon-name-part-type="genus">Melidia</tp:taxon-name-part> <tp:taxon-name-part taxon-name-part-type="species">claudiae</tp:taxon-name-part></tp:taxon-name></italic> sp. n.: Democratic Republic of Congo, Lubumbashi (<named-content xmlns:xlink="http://www.w3.org/1999/xlink" content-type="dwc:verbatimCoordinates" xlink:type="simple">11°42'1.06"S, 27°31'57.07"E</named-content>) 1.II.1968 (♂ holotype), 5.II.1968 (♂ paratype), T. De Stefani (MRT). <italic><tp:taxon-name><tp:taxon-name-part taxon-name-part-type="genus">Melidia</tp:taxon-name-part> <tp:taxon-name-part taxon-name-part-type="species">laminata</tp:taxon-name-part></tp:taxon-name></italic> Chopard, 1954: Tanzania, Kilimanjaro (♂) (MCNM). <italic><tp:taxon-name><tp:taxon-name-part taxon-name-part-type="genus">Melidia</tp:taxon-name-part> <tp:taxon-name-part taxon-name-part-type="species">brunneri</tp:taxon-name-part></tp:taxon-name></italic> Stål, 1876: Namibia (♂) (MCNM); Namibia, Okahandja (4♂, 2♀); Namibia, Okahandja, near Waterberg 1936, W.Hoesch (1♂, 2♀); Namibia, Gobabis I.1897 (1♂); Namibia, Keetmanshoop (1♂); Namibia (1♂); SW Africa 11.XI.1903 (1♂); South Africa, Rietfontein II.1897, Borchmann (1♂) (MfN). <italic><tp:taxon-name><tp:taxon-name-part taxon-name-part-type="genus">Melidia</tp:taxon-name-part> <tp:taxon-name-part taxon-name-part-type="species">kenyensis</tp:taxon-name-part></tp:taxon-name></italic> Chopard, 1954: Kenya (♀ holotype in OSF).</p></tp:treatment-sec><tp:treatment-sec sec-type="General habitus and colour"><title>General habitus and colour.</title><p>Yellow with green tegmina, antennae brownish. The stridulatory region of left tegmen is brown. Abdomen yellowish with brown vertical stripes on posterior margins of tergites.</p></tp:treatment-sec><tp:treatment-sec sec-type="Description"><title>Description.</title><p>Male. Medium sized (Fig. <xref ref-type="fig" rid="F5">26</xref>). Head and antennae: fastigium of vertex very narrow, scarcely furrowed above, separated from the fastigium of frons, which is tuberculated. Eyes rounded, well projecting (Fig. <xref ref-type="fig" rid="F4">20</xref>). Legs comparatively long, green. Fore coxae armed with a well-developed spine. Fore tibiae furrowed on upper margin, distinctly widening above tympanum, which is open on inner and outer sides. Fore femora armed on inner ventral margin with 3–4 spines, fore tibiae with 1 spine plus 1 spur on inner and outer ventral margins, 1 spur on outer dorsal margin, mid femora armed with 2 spines on outer ventral margin, mid tibiae with 8 on outer and 5 spines on inner ventral margins, plus 1 spur on each side, hind femora armed with 3–4 small spines on outer and 2 on inner ventral margins, hind tibiae with many spines on ventral and dorsal margins and 3 spurs on each side. Thorax: pronotum little narrowing anteriorly, flat above, anterior margin straight, posterior margin rounded, humeral sinus evident, lobes of pronotum rounded (Fig. <xref ref-type="fig" rid="F4">20</xref>). Tegmina comparatively narrow with convex fore margins and rounded apices. Wings longer than tegmina (Fig. <xref ref-type="fig" rid="F5">26</xref>). The stridulatory region of left tegmen is long (Fig. <xref ref-type="fig" rid="F4">20</xref>). Abdomen: tenth tergite with a straight hind margin; sub-genital plate long and deeply divided into two robust in-curved lobes; styli absent (Figs <xref ref-type="fig" rid="F4">24</xref>–<xref ref-type="fig" rid="F4">25</xref>). Cerci long, fine and decussate, longer than the sub-genital plate (Figs <xref ref-type="fig" rid="F4">21</xref>–<xref ref-type="fig" rid="F4">23</xref>).</p><p>Female. Unknown.</p></tp:treatment-sec><tp:treatment-sec sec-type="Etymology"><title>Etymology.</title><p><italic><tp:taxon-name><tp:taxon-name-part taxon-name-part-type="genus">Melidia</tp:taxon-name-part> <tp:taxon-name-part taxon-name-part-type="species">claudiae</tp:taxon-name-part></tp:taxon-name></italic> is dedicated to the German orthopterist Claudia Hemp, who is working with competence and great interest on the <tp:taxon-name><tp:taxon-name-part taxon-name-part-type="order">Orthoptera</tp:taxon-name-part></tp:taxon-name> of tropical Africa, <tp:taxon-name><tp:taxon-name-part taxon-name-part-type="family">Phaneropteridae</tp:taxon-name-part></tp:taxon-name> in particular.</p></tp:treatment-sec><tp:treatment-sec sec-type="Distribution"><title>Distribution.</title><p>Democratic Republic of Congo. Considering that other species are currently known from Kenya, Tanzania, Nigeria, Botswana, South Africa and Namibia (<xref ref-type="bibr" rid="B3">Chopard 1954</xref>, <xref ref-type="bibr" rid="B20">Ragge 1980</xref>, <xref ref-type="bibr" rid="B7">Hemp 2013</xref>), it is likely that the genus covers a wider distribution and further species will be found.</p></tp:treatment-sec><tp:treatment-sec sec-type="Measurements"><title>Measurements.</title><p>Body length: 15.1–15.2; pronotum length: 3.6–3.9; pronotum height: 3.0–3.2; hind femur: 17.0–17.5; tegmina: 25.9–26.5.</p></tp:treatment-sec><tp:treatment-sec sec-type="Diagnosis"><title>Diagnosis.</title><p><italic><tp:taxon-name><tp:taxon-name-part taxon-name-part-type="genus">Melidia</tp:taxon-name-part> <tp:taxon-name-part taxon-name-part-type="species">kenyensis</tp:taxon-name-part></tp:taxon-name></italic> Chopard, 1954 was described from Kenya (<xref ref-type="bibr" rid="B3">Chopard 1954</xref>). Although only the female is known, it has a different shape of tegmina than <italic><tp:taxon-name><tp:taxon-name-part taxon-name-part-type="genus">Melidia</tp:taxon-name-part> <tp:taxon-name-part taxon-name-part-type="species">claudiae</tp:taxon-name-part></tp:taxon-name></italic> sp. n. (Fig. <xref ref-type="fig" rid="F5">31</xref>). <italic><tp:taxon-name><tp:taxon-name-part taxon-name-part-type="genus">Melidia</tp:taxon-name-part> <tp:taxon-name-part taxon-name-part-type="species">laminata</tp:taxon-name-part></tp:taxon-name></italic> Chopard, 1954 (Fig. <xref ref-type="fig" rid="F5">30</xref>), described from Kenya (Wajir, El Katulo) and recorded from Kilimanjaro (Tanzania) by <xref ref-type="bibr" rid="B7">Hemp (2013)</xref> is more similar in tegmina shape to the new species, but the male sub-genital plate is longer, surpassing the cerci (Fig. <xref ref-type="fig" rid="F5">29</xref>). <italic><tp:taxon-name><tp:taxon-name-part taxon-name-part-type="genus">Melidia</tp:taxon-name-part> <tp:taxon-name-part taxon-name-part-type="species">brunneri</tp:taxon-name-part></tp:taxon-name></italic> Stål, 1876 (Fig. <xref ref-type="fig" rid="F5">27</xref>) from southern and central Africa (<xref ref-type="bibr" rid="B20">Ragge 1980</xref>) is more similar to <italic><tp:taxon-name><tp:taxon-name-part taxon-name-part-type="genus">Melidia</tp:taxon-name-part> <tp:taxon-name-part taxon-name-part-type="species">claudiae</tp:taxon-name-part></tp:taxon-name></italic> sp. n., but differs from it in the shape of the male sub-genital plate, which is longer than cerci (Fig. <xref ref-type="fig" rid="F5">28</xref>). Further, the cerci of <italic><tp:taxon-name><tp:taxon-name-part taxon-name-part-type="genus">Melidia</tp:taxon-name-part> <tp:taxon-name-part taxon-name-part-type="species">brunneri</tp:taxon-name-part></tp:taxon-name></italic> are more robust and shorter than those of <italic><tp:taxon-name><tp:taxon-name-part taxon-name-part-type="genus">Melidia</tp:taxon-name-part> <tp:taxon-name-part taxon-name-part-type="species">claudiae</tp:taxon-name-part></tp:taxon-name></italic> sp. n. (compare Figs <xref ref-type="fig" rid="F4">23</xref> and <xref ref-type="fig" rid="F5">28</xref>), and the tegmina are broader than those of <italic><tp:taxon-name><tp:taxon-name-part taxon-name-part-type="genus">Melidia</tp:taxon-name-part> <tp:taxon-name-part taxon-name-part-type="species">claudiae</tp:taxon-name-part></tp:taxon-name></italic> sp. n. (compare Figs <xref ref-type="fig" rid="F5">26</xref> and <xref ref-type="fig" rid="F5">27</xref>).</p></tp:treatment-sec><tp:treatment-sec><!--Section generated to contain objects referenced in tp:taxon-treatment.--><fig id="F4" position="float" orientation="portrait"><label>Figures 20–25.</label><caption><p><italic><tp:taxon-name><tp:taxon-name-part taxon-name-part-type="genus">Melidia</tp:taxon-name-part> <tp:taxon-name-part taxon-name-part-type="species">claudiae</tp:taxon-name-part></tp:taxon-name></italic> sp. n. Head, pronotum and tegmina of holotype from above (<bold>20</bold>), lateral view of cerci and sub-genital plate of holotype (<bold>21–22</bold>) and paratype (<bold>23</bold>), ventral view of the sub-genital plate of the holotype (<bold>24</bold>) and paratype (<bold>25</bold>).</p></caption><graphic xmlns:xlink="http://www.w3.org/1999/xlink" xlink:href="zookeys-472-077-g004.jpg" position="float" orientation="portrait" xlink:type="simple" id="oo_37036.jpg"/></fig><fig id="F5" position="float" orientation="portrait"><label>Figures 26–31.</label><caption><p>Species of the genus <italic><tp:taxon-name><tp:taxon-name-part taxon-name-part-type="genus">Melidia</tp:taxon-name-part></tp:taxon-name></italic>. Lateral view of <italic><tp:taxon-name><tp:taxon-name-part taxon-name-part-type="genus">Melidia</tp:taxon-name-part> <tp:taxon-name-part taxon-name-part-type="species">claudiae</tp:taxon-name-part></tp:taxon-name></italic> sp. n. (<bold>26</bold>), lateral view of <italic><tp:taxon-name><tp:taxon-name-part taxon-name-part-type="genus">Melidia</tp:taxon-name-part> <tp:taxon-name-part taxon-name-part-type="species">brunneri</tp:taxon-name-part></tp:taxon-name></italic> holotype (<bold>27</bold>), cerci and sub-genital plate of <italic><tp:taxon-name><tp:taxon-name-part taxon-name-part-type="genus">Melidia</tp:taxon-name-part> <tp:taxon-name-part taxon-name-part-type="species">brunneri</tp:taxon-name-part></tp:taxon-name></italic> from Namibia (<bold>28</bold>), cerci and sub-genital plate of <italic><tp:taxon-name><tp:taxon-name-part taxon-name-part-type="genus">Melidia</tp:taxon-name-part> <tp:taxon-name-part taxon-name-part-type="species">laminata</tp:taxon-name-part></tp:taxon-name></italic> (<bold>29</bold>), lateral view of <italic><tp:taxon-name><tp:taxon-name-part taxon-name-part-type="genus">Melidia</tp:taxon-name-part> <tp:taxon-name-part taxon-name-part-type="species">laminata</tp:taxon-name-part></tp:taxon-name></italic> (<bold>30</bold>) and <italic><tp:taxon-name><tp:taxon-name-part taxon-name-part-type="genus">Melidia</tp:taxon-name-part> <tp:taxon-name-part taxon-name-part-type="species">kenyensis</tp:taxon-name-part></tp:taxon-name></italic> (<bold>31</bold>). Photo <bold>27</bold>, <bold>29</bold>, <bold>30</bold> and <bold>31</bold> by S. Ingrisch for OSF.</p></caption><graphic xmlns:xlink="http://www.w3.org/1999/xlink" xlink:href="zookeys-472-077-g005.jpg" position="float" orientation="portrait" xlink:type="simple" id="oo_37037.jpg"/></fig></tp:treatment-sec><ref-list><ref id="B3"><mixed-citation xmlns:xlink="http://www.w3.org/1999/xlink" xlink:type="simple"><person-group><name name-style="western"><surname>Chopard</surname><given-names>L</given-names></name></person-group> (<year>1954</year>) <article-title>La Réserve Naturelle Intégrale du Mont Nimba. II. Orthoptères Ensifères.</article-title><source>Mémoires Institut français Afrique noire</source><volume>40</volume>: <fpage>25</fpage>–<lpage>97</lpage>.</mixed-citation></ref><ref id="B20"><mixed-citation xmlns:xlink="http://www.w3.org/1999/xlink" xlink:type="simple"><person-group><name name-style="western"><surname>Ragge</surname><given-names>DR</given-names></name></person-group> (<year>1980</year>) <article-title>A review of the African <tp:taxon-name><tp:taxon-name-part taxon-name-part-type="subfamily">Phaneropterinae</tp:taxon-name-part></tp:taxon-name> with open tympana (<tp:taxon-name><tp:taxon-name-part taxon-name-part-type="order">Orthoptera</tp:taxon-name-part></tp:taxon-name>: <tp:taxon-name><tp:taxon-name-part taxon-name-part-type="family">Tettigoniidae</tp:taxon-name-part></tp:taxon-name>).</article-title><source>Bulletin British Museum (Natural History) Entomology</source><volume>40</volume>: <fpage>1</fpage>–<lpage>192</lpage>. <ext-link ext-link-type="uri" xlink:href="http://www.archive.org/details/bulletinofbritis40entolond" xlink:type="simple">http://www.archive.org/details/bulletinofbritis40entolond</ext-link></mixed-citation></ref><ref id="B7"><mixed-citation xmlns:xlink="http://www.w3.org/1999/xlink" xlink:type="simple"><person-group><name name-style="western"><surname>Hemp</surname><given-names>C</given-names></name></person-group> (<year>2013</year>) <article-title>Annotated list of <tp:taxon-name><tp:taxon-name-part taxon-name-part-type="suborder">Ensifera</tp:taxon-name-part></tp:taxon-name> (<tp:taxon-name><tp:taxon-name-part taxon-name-part-type="order">Orthoptera</tp:taxon-name-part></tp:taxon-name>) and further records on <tp:taxon-name><tp:taxon-name-part taxon-name-part-type="suborder">Caelifera</tp:taxon-name-part></tp:taxon-name> (<tp:taxon-name><tp:taxon-name-part taxon-name-part-type="order">Orthoptera</tp:taxon-name-part></tp:taxon-name>) of Mt Kilimanjaro, Tanzania.</article-title><source>Zootaxa</source><volume>3613</volume>(<issue>4</issue>): <fpage>301</fpage>–<lpage>342</lpage>. doi: <ext-link ext-link-type="doi" xlink:href="10.11646/zootaxa.3737.4.1" xlink:type="simple">10.11646/zootaxa.3737.4.1</ext-link></mixed-citation></ref></ref-list></tp:taxon-treatment>
