# Supplementary material for: New genera, species and records of Phaneropterinae (Orthoptera, Phaneropteridae) from sub-Saharan Africa
Source: Zookeys. 2015 Jan 19;(472):77–102. doi: 10.3897/zookeys.472.8575 (PMC4304031; doi:10.3897/zookeys.472.8575)
Supplement: XML Treatment for Angustithorax [file zookeys.472.8575-treatment14.xml]

<!DOCTYPE tp:taxon-treatment
  PUBLIC "-//TaxonX//DTD Taxonomic Treatment Publishing DTD v0 20100105//EN" "tax-treatment-NSO.dtd">
<tp:taxon-treatment xmlns:tp="http://www.plazi.org/taxpub"><tp:treatment-meta><kwd-group><label>Taxon classification</label><kwd><named-content content-type="kingdom">Animalia</named-content></kwd><kwd><named-content content-type="order">Orthoptera</named-content></kwd><kwd><named-content content-type="family">Phaneropteridae</named-content></kwd></kwd-group><mixed-citation publication-type="journal"><person-group><name><surname>Massa</surname><given-names>Bruno</given-names></name></person-group><article-title>New genera, species and records of <tp:taxon-name><tp:taxon-name-part taxon-name-part-type="subfamily">Phaneropterinae</tp:taxon-name-part></tp:taxon-name> (<tp:taxon-name><tp:taxon-name-part taxon-name-part-type="order">Orthoptera</tp:taxon-name-part></tp:taxon-name>, <tp:taxon-name><tp:taxon-name-part taxon-name-part-type="family">Phaneropteridae</tp:taxon-name-part></tp:taxon-name>) from sub-Saharan Africa</article-title><source>Zookeys</source><day>19</day><month>1</month><year>2015</year><volume>2015</volume><issue>472</issue><fpage>77</fpage><lpage>102</lpage><pub-id pub-id-type="doi">10.3897/zookeys.472.8575</pub-id></mixed-citation></tp:treatment-meta><tp:nomenclature><label>Genus</label><tp:taxon-name>
                            <tp:taxon-name-part taxon-name-part-type="genus">Angustithorax</tp:taxon-name-part>
                            <object-id xmlns:xlink="http://www.w3.org/1999/xlink" content-type="zoobank" xlink:type="simple">http://zoobank.org/24EA627C-9066-466F-9B2C-08426273483E</object-id>
                        </tp:taxon-name><tp:taxon-status xmlns:xlink="http://www.w3.org/1999/xlink" xlink:type="simple">gen. n.</tp:taxon-status></tp:nomenclature><tp:treatment-sec sec-type="Type species"><title>Type species.</title><p><italic><tp:taxon-name><tp:taxon-name-part taxon-name-part-type="genus">Angustithorax</tp:taxon-name-part> <tp:taxon-name-part taxon-name-part-type="species">spiniger</tp:taxon-name-part></tp:taxon-name></italic> sp. n., here designated.</p></tp:treatment-sec><tp:treatment-sec sec-type="Description"><title>Description.</title><p>Head and antennae: fastigium of vertex narrow and pointed, not contiguous with the fastigium of frons, much narrower than the first antennal segment (Figs <xref ref-type="fig" rid="F6">34</xref>–<xref ref-type="fig" rid="F6">35</xref>). Eyes round, moderately prominent (Figs <xref ref-type="fig" rid="F6">33</xref>–<xref ref-type="fig" rid="F6">35</xref>), placed behind antennae. The scapus is placed within an area with raised margins and is a bit narrower than the eye. Face with fronto-genal carinae below antennae (Fig. <xref ref-type="fig" rid="F6">35</xref>). Thorax: pronotum as long as high, narrow and compressed, mainly anteriorly, well-developed humeral excision. Legs: upper and lower margins of legs densely covered by hairs. Fore coxae armed with a long and flattened spine (Fig. <xref ref-type="fig" rid="F6">36</xref>), fore and mid femora laterally compressed (Fig. <xref ref-type="fig" rid="F6">34</xref>); fore femora with ventral spines, fore tibiae with ventral spines, closed tympanum on inner side and open on outer side. Mid femora and tibiae with ventral spines. Hind femora with ventral spines, hind tibiae with ventral spines. Tegmina well developed, slightly shiny and shorter than hind wings (Fig. <xref ref-type="fig" rid="F6">32</xref>). Abdomen: male tenth abdominal tergite unmodified, sub-genital plate without styli, very long, upward curved and pointed; cerci are also very long and in-curved, decussate below the sub-genital plate<xref ref-type="fn" rid="FN3"><sup>3</sup></xref> (Figs <xref ref-type="fig" rid="F6">37</xref>–<xref ref-type="fig" rid="F6">38</xref>).</p><fig id="F6" position="float" orientation="portrait"><label>Figures 32–38.</label><caption><p><italic><tp:taxon-name><tp:taxon-name-part taxon-name-part-type="genus">Angustithorax</tp:taxon-name-part> <tp:taxon-name-part taxon-name-part-type="species">spiniger</tp:taxon-name-part></tp:taxon-name></italic> gen. n., sp. n. Lateral view of holotype (<bold>32</bold>), lateral view (<bold>33</bold>) and dorsal view of pronotum (<bold>34</bold>), frontal view of head (<bold>35</bold>), spine on fore coxa (<bold>36</bold>), ventral (<bold>37</bold>) and lateral view (<bold>38</bold>) of cerci and sub-genital plate.</p></caption><graphic xmlns:xlink="http://www.w3.org/1999/xlink" xlink:href="zookeys-472-077-g006.jpg" position="float" orientation="portrait" xlink:type="simple" id="oo_37038.jpg"/></fig></tp:treatment-sec><tp:treatment-sec sec-type="Diagnosis"><title>Diagnosis.</title><p>This genus is vaguely similar to <italic><tp:taxon-name><tp:taxon-name-part taxon-name-part-type="genus">Miltinobates</tp:taxon-name-part></tp:taxon-name></italic> Sjöstedt, 1902, mainly in the shape of fastigium of vertex and in the sub-genital plate; however, <italic><tp:taxon-name><tp:taxon-name-part taxon-name-part-type="genus">Miltinobates</tp:taxon-name-part></tp:taxon-name></italic> has longer and rounded legs, the medial field of fore wings has clear parallel veins, its sub-genital plate is wider and its size is much bigger.</p></tp:treatment-sec><tp:treatment-sec sec-type="Etymology"><title>Etymology.</title><p>From Latin: <italic>angustus</italic> = narrow, <italic>thorax</italic> = cuirass; because of its very slender pronotum and the entire slender habitus.</p></tp:treatment-sec><tp:treatment-sec><!--Section generated to contain objects referenced in tp:taxon-treatment.--><fn-group><fn id="FN3"><label>3</label><p>This may be artificial in the mounted specimen and the living insect might hold the cerci otherwise.</p></fn></fn-group></tp:treatment-sec></tp:taxon-treatment>
