# Supplementary material for: New genera, species and records of Phaneropterinae (Orthoptera, Phaneropteridae) from sub-Saharan Africa
Source: Zookeys. 2015 Jan 19;(472):77–102. doi: 10.3897/zookeys.472.8575 (PMC4304031; doi:10.3897/zookeys.472.8575)
Supplement: XML Treatment for Angustithorax spiniger [file zookeys.472.8575-treatment15.xml]

<!DOCTYPE tp:taxon-treatment
  PUBLIC "-//TaxonX//DTD Taxonomic Treatment Publishing DTD v0 20100105//EN" "tax-treatment-NSO.dtd">
<tp:taxon-treatment xmlns:tp="http://www.plazi.org/taxpub"><tp:treatment-meta><kwd-group><label>Taxon classification</label><kwd><named-content content-type="kingdom">Animalia</named-content></kwd><kwd><named-content content-type="order">Orthoptera</named-content></kwd><kwd><named-content content-type="family">Phaneropteridae</named-content></kwd></kwd-group><mixed-citation publication-type="journal"><person-group><name><surname>Massa</surname><given-names>Bruno</given-names></name></person-group><article-title>New genera, species and records of <tp:taxon-name><tp:taxon-name-part taxon-name-part-type="subfamily">Phaneropterinae</tp:taxon-name-part></tp:taxon-name> (<tp:taxon-name><tp:taxon-name-part taxon-name-part-type="order">Orthoptera</tp:taxon-name-part></tp:taxon-name>, <tp:taxon-name><tp:taxon-name-part taxon-name-part-type="family">Phaneropteridae</tp:taxon-name-part></tp:taxon-name>) from sub-Saharan Africa</article-title><source>Zookeys</source><day>19</day><month>1</month><year>2015</year><volume>2015</volume><issue>472</issue><fpage>77</fpage><lpage>102</lpage><pub-id pub-id-type="doi">10.3897/zookeys.472.8575</pub-id></mixed-citation></tp:treatment-meta><tp:nomenclature><tp:taxon-name>
                            <tp:taxon-name-part taxon-name-part-type="genus">Angustithorax</tp:taxon-name-part>
                            <tp:taxon-name-part taxon-name-part-type="species">spiniger</tp:taxon-name-part>
                            <object-id xmlns:xlink="http://www.w3.org/1999/xlink" content-type="zoobank" xlink:type="simple">http://zoobank.org/73B54715-EB4A-4AF6-9069-AA85F82DCBB3</object-id>
                        </tp:taxon-name><tp:taxon-status xmlns:xlink="http://www.w3.org/1999/xlink" xlink:type="simple">sp. n.</tp:taxon-status><xref ref-type="fig" rid="F6">Figs 32–38</xref><!--PageBreak--><!--PageBreak--><!--PageBreak--><!--PageBreak--></tp:nomenclature><tp:treatment-sec sec-type="Material examined and depository"><title>Material examined and depository.</title><p>Democratic Republic of Congo, Lubumbashi (<named-content xmlns:xlink="http://www.w3.org/1999/xlink" content-type="dwc:verbatimCoordinates" xlink:type="simple">11°42'1.06"S, 27°31'57.07"E</named-content>) 3.II.1968 (♂ holotype), T. De Stefani (MRT).</p></tp:treatment-sec><tp:treatment-sec sec-type="General habitus and colour"><title>General habitus and colour.</title><p>Yellow-green. The stridulatory area of left tegmen is brownish.</p></tp:treatment-sec><tp:treatment-sec sec-type="Description"><title>Description.</title><p>Male. Head and antennae: fastigium of vertex narrow and pointed, not contiguous with the fastigium of frons, much narrower than the scapus, not furrowed above (Figs <xref ref-type="fig" rid="F6">34</xref>–<xref ref-type="fig" rid="F6">35</xref>). Eyes round, moderately prominent (Figs <xref ref-type="fig" rid="F6">33</xref>–<xref ref-type="fig" rid="F6">35</xref>), placed behind antennae. The scapus is placed within an area with raised margins and is just narrower than the eye. Face with sparse hairs, narrow with fronto-genal carinae below antennae, forming a small triangular area (Fig. <xref ref-type="fig" rid="F6">35</xref>). Thorax: pronotum longer than <!--PageBreak--><!--PageBreak-->high, without lateral carinae, much narrow and compressed, mainly anteriorly, surface shiny, well developed humeral excision on the lateral lobes (Fig. <xref ref-type="fig" rid="F6">33</xref>). Anterior margin of pronotum straight, posterior margin rounded, pronotum lobes rounded on posterior margins, sinuous on lower margins. Legs: upper and ventral borders of legs densely covered by hairs (Fig. <xref ref-type="fig" rid="F6">35</xref>). Fore coxae are armed with a long and flattened spine (Fig. <xref ref-type="fig" rid="F6">36</xref>), fore and mid femora are laterally compressed (Fig. <xref ref-type="fig" rid="F6">34</xref>); fore tibiae have conchate tympanum on inner side and open on outer side; fore femora have 6 inner ventral spines and 2 spines on outer margin, fore tibiae have 6 inner and 4 outer spines on ventral margins, plus 1 spur on each side, upper margin is furrowed and apically unarmed; mid femora have 8 spines on outer ventral margin, mid tibiae have 9 outer and 6 inner spines on ventral margins, plus 1 spur on each side, upper margin is apically unarmed; hind femora have 7 outer and 2 inner ventral spines, hind tibiae have many ventral and dorsal spines plus 2 spurs on inner margin and 3 spurs on outer margin. Tegmina are well developed, slightly shiny and shorter than hind wings, medial field has only crossed veinlets, in the rest of tegmina veinlets delimit small hexagons (Fig. <xref ref-type="fig" rid="F6">32</xref>). The stridulatory area of left tegmen is comparatively long (Fig. <xref ref-type="fig" rid="F6">34</xref>). Abdomen: male tenth abdominal tergite is unmodified, styli are absent, sub-genital plate is very long, upward curved and pointed. The cerci are also very long and in-curved, decussate and apically pointed with a black tip (Figs <xref ref-type="fig" rid="F6">37</xref>–<xref ref-type="fig" rid="F6">38</xref>). The sub-genital plate and cerci are covered by hairs.</p><p>Female. Unknown.</p></tp:treatment-sec><tp:treatment-sec sec-type="Measurements"><title>Measurements.</title><p>Body length: 23.3; pronotum length: 5.9; pronotum height: 4.9; hind femur: 20.2; tegmina: 37.2.</p></tp:treatment-sec><tp:treatment-sec sec-type="Diagnosis"><title>Diagnosis.</title><p>Very slender body, fore coxae are armed with a long and flattened spine, cerci long and decussate.</p></tp:treatment-sec><tp:treatment-sec sec-type="Etymology"><title>Etymology.</title><p>From Latin: <italic>spiniger</italic> = thorny, after the long and stout spine on the fore coxae.</p></tp:treatment-sec><tp:treatment-sec sec-type="Distribution"><title>Distribution.</title><p>Only known from the type locality: Lubumbashi (Democratic Republic of Congo).</p></tp:treatment-sec><tp:treatment-sec><!--Section generated to contain objects referenced in tp:taxon-treatment.--><fig id="F6" position="float" orientation="portrait"><label>Figures 32–38.</label><caption><p><italic><tp:taxon-name><tp:taxon-name-part taxon-name-part-type="genus">Angustithorax</tp:taxon-name-part> <tp:taxon-name-part taxon-name-part-type="species">spiniger</tp:taxon-name-part></tp:taxon-name></italic> gen. n., sp. n. Lateral view of holotype (<bold>32</bold>), lateral view (<bold>33</bold>) and dorsal view of pronotum (<bold>34</bold>), frontal view of head (<bold>35</bold>), spine on fore coxa (<bold>36</bold>), ventral (<bold>37</bold>) and lateral view (<bold>38</bold>) of cerci and sub-genital plate.</p></caption><graphic xmlns:xlink="http://www.w3.org/1999/xlink" xlink:href="zookeys-472-077-g006.jpg" position="float" orientation="portrait" xlink:type="simple" id="oo_37038.jpg"/></fig></tp:treatment-sec></tp:taxon-treatment>
