# Supplementary material for: New genera, species and records of Phaneropterinae (Orthoptera, Phaneropteridae) from sub-Saharan Africa
Source: Zookeys. 2015 Jan 19;(472):77–102. doi: 10.3897/zookeys.472.8575 (PMC4304031; doi:10.3897/zookeys.472.8575)
Supplement: XML Treatment for Atlasacris peculiaris [file zookeys.472.8575-treatment17.xml]

<!DOCTYPE tp:taxon-treatment
  PUBLIC "-//TaxonX//DTD Taxonomic Treatment Publishing DTD v0 20100105//EN" "tax-treatment-NSO.dtd">
<tp:taxon-treatment xmlns:tp="http://www.plazi.org/taxpub"><tp:treatment-meta><kwd-group><label>Taxon classification</label><kwd><named-content content-type="kingdom">Animalia</named-content></kwd><kwd><named-content content-type="order">Orthoptera</named-content></kwd><kwd><named-content content-type="family">Phaneropteridae</named-content></kwd></kwd-group><mixed-citation publication-type="journal"><person-group><name><surname>Massa</surname><given-names>Bruno</given-names></name></person-group><article-title>New genera, species and records of <tp:taxon-name><tp:taxon-name-part taxon-name-part-type="subfamily">Phaneropterinae</tp:taxon-name-part></tp:taxon-name> (<tp:taxon-name><tp:taxon-name-part taxon-name-part-type="order">Orthoptera</tp:taxon-name-part></tp:taxon-name>, <tp:taxon-name><tp:taxon-name-part taxon-name-part-type="family">Phaneropteridae</tp:taxon-name-part></tp:taxon-name>) from sub-Saharan Africa</article-title><source>Zookeys</source><day>19</day><month>1</month><year>2015</year><volume>2015</volume><issue>472</issue><fpage>77</fpage><lpage>102</lpage><pub-id pub-id-type="doi">10.3897/zookeys.472.8575</pub-id></mixed-citation></tp:treatment-meta><tp:nomenclature><tp:taxon-name>
                            <tp:taxon-name-part taxon-name-part-type="genus">Atlasacris</tp:taxon-name-part>
                            <tp:taxon-name-part taxon-name-part-type="species">peculiaris</tp:taxon-name-part>
                        </tp:taxon-name><tp:taxon-authority>Rehn, 1914</tp:taxon-authority><xref ref-type="fig" rid="F7">Figs 39</xref><xref ref-type="fig" rid="F7">, 40</xref><xref ref-type="fig" rid="F9">, 51</xref><xref ref-type="fig" rid="F9">, 53</xref></tp:nomenclature><tp:treatment-sec sec-type="Material examined"><title>Material examined.</title><p>Uganda, Ruwenzori, 2500 m II.1908 (Deutsche Zentr.-Afr.-Exp.), R.Grauer (♂ holotype, originally in alcohol, now mounted); Democratic Republic of Congo, Kwidschwi-Inseln, Kiwu-See, IX.1907 (Deutsche Zentr.-Afr.-Exp) (♂ paratype, originally in alcohol, now mounted) (MfN).</p></tp:treatment-sec><tp:treatment-sec sec-type="Remarks"><title>Remarks.</title><p>The male of <italic><tp:taxon-name><tp:taxon-name-part taxon-name-part-type="genus">Atlasacris</tp:taxon-name-part> <tp:taxon-name-part taxon-name-part-type="species">peculiaris</tp:taxon-name-part></tp:taxon-name></italic> has tegmina just exceeding the 2<sup>nd</sup> abdominal segment, overlapped for the half of their length, brown with a longitudinal clearer stripe on the fore border (Fig. <xref ref-type="fig" rid="F7">39</xref>). The most peculiar character is found on the mid tibiae, which end with a long spur, which is little shorter than the first tarsal segment, and is as long as the following ones together (Fig. <xref ref-type="fig" rid="F7">40</xref>). The female does not show these characters and the tegmina are very short, less than half the pronotum length.</p><fig id="F7" position="float" orientation="portrait"><label>Figures 39–44.</label><caption><p><italic><tp:taxon-name><tp:taxon-name-part taxon-name-part-type="genus">Atlasacris</tp:taxon-name-part></tp:taxon-name></italic> and <italic><tp:taxon-name><tp:taxon-name-part taxon-name-part-type="genus">Arostratum</tp:taxon-name-part></tp:taxon-name></italic> gen. n. Lateral view of males of <italic><tp:taxon-name><tp:taxon-name-part taxon-name-part-type="genus">Atlasacris</tp:taxon-name-part> <tp:taxon-name-part taxon-name-part-type="species">peculiaris</tp:taxon-name-part></tp:taxon-name></italic> (<bold>39</bold>), <italic><tp:taxon-name><tp:taxon-name-part taxon-name-part-type="genus">Atlasacris</tp:taxon-name-part> <tp:taxon-name-part taxon-name-part-type="species">brevipennis</tp:taxon-name-part></tp:taxon-name></italic> sp. n. (<bold>41</bold>) and <italic><tp:taxon-name><tp:taxon-name-part taxon-name-part-type="genus">Arostratum</tp:taxon-name-part> <tp:taxon-name-part taxon-name-part-type="species">oblitum</tp:taxon-name-part></tp:taxon-name></italic> gen. n., sp. n. (<bold>43</bold>); mid tibia spur of male of <italic><tp:taxon-name><tp:taxon-name-part taxon-name-part-type="genus">Atlasacris</tp:taxon-name-part> <tp:taxon-name-part taxon-name-part-type="species">peculiaris</tp:taxon-name-part></tp:taxon-name></italic> (<bold>40</bold>) and <italic><tp:taxon-name><tp:taxon-name-part taxon-name-part-type="genus">Atlasacris</tp:taxon-name-part> <tp:taxon-name-part taxon-name-part-type="species">brevipennis</tp:taxon-name-part></tp:taxon-name></italic> (<bold>42</bold>); stridulatory file of <italic><tp:taxon-name><tp:taxon-name-part taxon-name-part-type="genus">Arostratum</tp:taxon-name-part> <tp:taxon-name-part taxon-name-part-type="species">oblitum</tp:taxon-name-part></tp:taxon-name></italic> gen. n., sp. n. (<bold>44</bold>).</p></caption><graphic xmlns:xlink="http://www.w3.org/1999/xlink" xlink:href="zookeys-472-077-g007.jpg" position="float" orientation="portrait" xlink:type="simple" id="oo_37039.jpg"/></fig></tp:treatment-sec><tp:treatment-sec sec-type="Distribution"><title>Distribution.</title><p>According to <xref ref-type="bibr" rid="B20">Ragge (1980)</xref> known distribution of <italic><tp:taxon-name><tp:taxon-name-part taxon-name-part-type="genus">Atlasacris</tp:taxon-name-part> <tp:taxon-name-part taxon-name-part-type="species">peculiaris</tp:taxon-name-part></tp:taxon-name></italic> covers the region of Albert-Edward-Kiwa Valley, from Ruwenzori to Burundi.</p></tp:treatment-sec><tp:treatment-sec><!--Section generated to contain objects referenced in tp:taxon-treatment.--><fig id="F9" position="float" orientation="portrait"><label>Figures 49–58.</label><caption><p><italic><tp:taxon-name><tp:taxon-name-part taxon-name-part-type="genus">Atlasacris</tp:taxon-name-part></tp:taxon-name></italic> and <italic><tp:taxon-name><tp:taxon-name-part taxon-name-part-type="genus">Arostratum</tp:taxon-name-part></tp:taxon-name></italic> gen. n. Lateral (<bold>49</bold>) and dorsal (<bold>50</bold>) view of last abdominal segments and cerci of <italic><tp:taxon-name><tp:taxon-name-part taxon-name-part-type="genus">Atlasacris</tp:taxon-name-part> <tp:taxon-name-part taxon-name-part-type="species">brevipennis</tp:taxon-name-part></tp:taxon-name></italic> sp. n.; dorsal view (<bold>51</bold>) of last abdominal segments of <italic><tp:taxon-name><tp:taxon-name-part taxon-name-part-type="genus">Atlasacris</tp:taxon-name-part> <tp:taxon-name-part taxon-name-part-type="species">peculiaris</tp:taxon-name-part></tp:taxon-name></italic>; sub-genital plate of <italic><tp:taxon-name><tp:taxon-name-part taxon-name-part-type="genus">Atlasacris</tp:taxon-name-part> <tp:taxon-name-part taxon-name-part-type="species">brevipennis</tp:taxon-name-part></tp:taxon-name></italic> sp. n. (<bold>52</bold>), <italic><tp:taxon-name><tp:taxon-name-part taxon-name-part-type="genus">Atlasacris</tp:taxon-name-part> <tp:taxon-name-part taxon-name-part-type="species">peculiaris</tp:taxon-name-part></tp:taxon-name></italic> (<bold>53</bold>) and <italic><tp:taxon-name><tp:taxon-name-part taxon-name-part-type="genus">Arostratum</tp:taxon-name-part> <tp:taxon-name-part taxon-name-part-type="species">oblitum</tp:taxon-name-part></tp:taxon-name></italic> gen. n., sp. n. (<bold>54</bold>); lateral (<bold>55</bold>) and dorsal view (<bold>56</bold>) of last abdominal segments of <italic><tp:taxon-name><tp:taxon-name-part taxon-name-part-type="genus">Arostratum</tp:taxon-name-part> <tp:taxon-name-part taxon-name-part-type="species">oblitum</tp:taxon-name-part></tp:taxon-name></italic> gen. n., sp. n.; dorsal (<bold>57</bold>) and lateral (<bold>58</bold>) view of head, pronotum and tegmina of <italic><tp:taxon-name><tp:taxon-name-part taxon-name-part-type="genus">Arostratum</tp:taxon-name-part> <tp:taxon-name-part taxon-name-part-type="species">oblitum</tp:taxon-name-part></tp:taxon-name></italic> gen. n., sp. n.</p></caption><graphic xmlns:xlink="http://www.w3.org/1999/xlink" xlink:href="zookeys-472-077-g009.jpg" position="float" orientation="portrait" xlink:type="simple" id="oo_37041.jpg"/></fig></tp:treatment-sec><ref-list><ref id="B20"><mixed-citation xmlns:xlink="http://www.w3.org/1999/xlink" xlink:type="simple"><person-group><name name-style="western"><surname>Ragge</surname><given-names>DR</given-names></name></person-group> (<year>1980</year>) <article-title>A review of the African <tp:taxon-name><tp:taxon-name-part taxon-name-part-type="subfamily">Phaneropterinae</tp:taxon-name-part></tp:taxon-name> with open tympana (<tp:taxon-name><tp:taxon-name-part taxon-name-part-type="order">Orthoptera</tp:taxon-name-part></tp:taxon-name>: <tp:taxon-name><tp:taxon-name-part taxon-name-part-type="family">Tettigoniidae</tp:taxon-name-part></tp:taxon-name>).</article-title><source>Bulletin British Museum (Natural History) Entomology</source><volume>40</volume>: <fpage>1</fpage>–<lpage>192</lpage>. <ext-link ext-link-type="uri" xlink:href="http://www.archive.org/details/bulletinofbritis40entolond" xlink:type="simple">http://www.archive.org/details/bulletinofbritis40entolond</ext-link></mixed-citation></ref></ref-list></tp:taxon-treatment>
