# Supplementary material for: New genera, species and records of Phaneropterinae (Orthoptera, Phaneropteridae) from sub-Saharan Africa
Source: Zookeys. 2015 Jan 19;(472):77–102. doi: 10.3897/zookeys.472.8575 (PMC4304031; doi:10.3897/zookeys.472.8575)
Supplement: XML Treatment for Atlasacris brevipennis [file zookeys.472.8575-treatment18.xml]

<!DOCTYPE tp:taxon-treatment
  PUBLIC "-//TaxonX//DTD Taxonomic Treatment Publishing DTD v0 20100105//EN" "tax-treatment-NSO.dtd">
<tp:taxon-treatment xmlns:tp="http://www.plazi.org/taxpub"><tp:treatment-meta><kwd-group><label>Taxon classification</label><kwd><named-content content-type="kingdom">Animalia</named-content></kwd><kwd><named-content content-type="order">Orthoptera</named-content></kwd><kwd><named-content content-type="family">Phaneropteridae</named-content></kwd></kwd-group><mixed-citation publication-type="journal"><person-group><name><surname>Massa</surname><given-names>Bruno</given-names></name></person-group><article-title>New genera, species and records of <tp:taxon-name><tp:taxon-name-part taxon-name-part-type="subfamily">Phaneropterinae</tp:taxon-name-part></tp:taxon-name> (<tp:taxon-name><tp:taxon-name-part taxon-name-part-type="order">Orthoptera</tp:taxon-name-part></tp:taxon-name>, <tp:taxon-name><tp:taxon-name-part taxon-name-part-type="family">Phaneropteridae</tp:taxon-name-part></tp:taxon-name>) from sub-Saharan Africa</article-title><source>Zookeys</source><day>19</day><month>1</month><year>2015</year><volume>2015</volume><issue>472</issue><fpage>77</fpage><lpage>102</lpage><pub-id pub-id-type="doi">10.3897/zookeys.472.8575</pub-id></mixed-citation></tp:treatment-meta><tp:nomenclature><tp:taxon-name>
                            <tp:taxon-name-part taxon-name-part-type="genus">Atlasacris</tp:taxon-name-part>
                            <tp:taxon-name-part taxon-name-part-type="species">brevipennis</tp:taxon-name-part>
                            <object-id xmlns:xlink="http://www.w3.org/1999/xlink" content-type="zoobank" xlink:type="simple">http://zoobank.org/A8212038-F75F-4E48-9A20-CC1B95F27926</object-id>
                        </tp:taxon-name><tp:taxon-status xmlns:xlink="http://www.w3.org/1999/xlink" xlink:type="simple">sp. n.</tp:taxon-status><xref ref-type="fig" rid="F7">Figs 41</xref><xref ref-type="fig" rid="F7">, 42</xref><xref ref-type="fig" rid="F8">, 46</xref><xref ref-type="fig" rid="F8">, 47</xref><xref ref-type="fig" rid="F9">, 52</xref></tp:nomenclature><tp:treatment-sec sec-type="Material examined and depository"><title>Material examined and depository.</title><p>NW Tanganyika (now Tanzania) 1910 (♂ holotype), Grauer (MfN).</p></tp:treatment-sec><tp:treatment-sec sec-type="General habitus and colour"><title>General habitus and colour.</title><p>Antennae reddish, green on the face, pronotum and apical parts of tegmina; also femora are green, but their apex is reddish; tibiae are green with apex and base reddish, tarsi are reddish; fore area of tegmina brown, their fore borders cream; abdomen yellow.</p></tp:treatment-sec><tp:treatment-sec sec-type="Description"><title>Description.</title><p>Male. Head and antennae: head long, eyes round, prominent. Fastigium of vertex compressed, narrower than the first antennal segment, sulcate above, a small concave in lateral view. Thorax: pronotum without carinae, undulated and selliform, with inflated posterior lateral and hind parts, anterior margin rounded, posterior margin undulate and inflated (Figs <xref ref-type="fig" rid="F7">41</xref>, <xref ref-type="fig" rid="F8">46</xref>–<xref ref-type="fig" rid="F8">47</xref>). Legs: the spine on fore coxae is not present, fore tibiae have 3 spines on the outer ventral margin plus apical spur, 2 spines on outer upper margin plus apical spur, and only apical spur on upper inner margin; femora are unarmed. Tympana of fore tibiae are open. Mid tibiae end with a long inner spur and the first tarsal segment is longer than the other ones and shows a long concavity, where the long spur may be hidden (Fig. <xref ref-type="fig" rid="F7">42</xref>). Tegmina are reduced, just surpassing the 1<sup>st</sup> abdominal segment, overlapping for most of their median length (Fig. <xref ref-type="fig" rid="F8">46</xref>). Alae present, but concealed below tegmina. The stridulatory file corresponds to that described by <xref ref-type="bibr" rid="B8">Hemp et al. (2009)</xref> for <italic><tp:taxon-name><tp:taxon-name-part taxon-name-part-type="genus">Monticolaria</tp:taxon-name-part></tp:taxon-name></italic> Sjöstedt, 1909; it consists of about 50 teeth. The proximal part contains more teeth (about 35) than the much longer distal part which bears around 20 large, asymmetrical and widely spaced teeth. The right tegmen has a wide triangular speculum that covers ca. ¾ of the tegmen length. Abdomen: tenth tergite enlarged, with a wide concavity and two postero-lateral pointed and up-curved tips (Figs <xref ref-type="fig" rid="F9">49</xref>–<xref ref-type="fig" rid="F9">50</xref>); the sub-genital plate is long and has apically a v-shaped concavity. Styli are absent, but two small protrusions are present on the lateral tips of the sub-genital plate (Fig. <xref ref-type="fig" rid="F9">52</xref>). Cerci are stout, in-curved and with an apical in-curved pointed tip.</p><fig id="F8" position="float" orientation="portrait"><label>Figures 45–48.</label><caption><p>Genus <italic><tp:taxon-name><tp:taxon-name-part taxon-name-part-type="genus">Atlasacris</tp:taxon-name-part></tp:taxon-name></italic>. Dorsal view of the female of <italic><tp:taxon-name><tp:taxon-name-part taxon-name-part-type="genus">Atlasacris</tp:taxon-name-part></tp:taxon-name></italic> sp. from the Democratic Republic of Congo (<bold>45</bold>), and of the male of <italic><tp:taxon-name><tp:taxon-name-part taxon-name-part-type="genus">Atlasacris</tp:taxon-name-part> <tp:taxon-name-part taxon-name-part-type="species">brevipennis</tp:taxon-name-part></tp:taxon-name></italic> sp. n. (<bold>46</bold>); lateral view of head, pronotum and tegmina of the male of <italic><tp:taxon-name><tp:taxon-name-part taxon-name-part-type="genus">Atlasacris</tp:taxon-name-part> <tp:taxon-name-part taxon-name-part-type="species">brevipennis</tp:taxon-name-part></tp:taxon-name></italic> sp. n. (<bold>47</bold>); lateral view of the female of <italic><tp:taxon-name><tp:taxon-name-part taxon-name-part-type="genus">Atlasacris</tp:taxon-name-part></tp:taxon-name></italic> sp. (<bold>48</bold>).</p></caption><graphic xmlns:xlink="http://www.w3.org/1999/xlink" xlink:href="zookeys-472-077-g008.jpg" position="float" orientation="portrait" xlink:type="simple" id="oo_37040.jpg"/></fig><fig id="F9" position="float" orientation="portrait"><label>Figures 49–58.</label><caption><p><italic><tp:taxon-name><tp:taxon-name-part taxon-name-part-type="genus">Atlasacris</tp:taxon-name-part></tp:taxon-name></italic> and <italic><tp:taxon-name><tp:taxon-name-part taxon-name-part-type="genus">Arostratum</tp:taxon-name-part></tp:taxon-name></italic> gen. n. Lateral (<bold>49</bold>) and dorsal (<bold>50</bold>) view of last abdominal segments and cerci of <italic><tp:taxon-name><tp:taxon-name-part taxon-name-part-type="genus">Atlasacris</tp:taxon-name-part> <tp:taxon-name-part taxon-name-part-type="species">brevipennis</tp:taxon-name-part></tp:taxon-name></italic> sp. n.; dorsal view (<bold>51</bold>) of last abdominal segments of <italic><tp:taxon-name><tp:taxon-name-part taxon-name-part-type="genus">Atlasacris</tp:taxon-name-part> <tp:taxon-name-part taxon-name-part-type="species">peculiaris</tp:taxon-name-part></tp:taxon-name></italic>; sub-genital plate of <italic><tp:taxon-name><tp:taxon-name-part taxon-name-part-type="genus">Atlasacris</tp:taxon-name-part> <tp:taxon-name-part taxon-name-part-type="species">brevipennis</tp:taxon-name-part></tp:taxon-name></italic> sp. n. (<bold>52</bold>), <italic><tp:taxon-name><tp:taxon-name-part taxon-name-part-type="genus">Atlasacris</tp:taxon-name-part> <tp:taxon-name-part taxon-name-part-type="species">peculiaris</tp:taxon-name-part></tp:taxon-name></italic> (<bold>53</bold>) and <italic><tp:taxon-name><tp:taxon-name-part taxon-name-part-type="genus">Arostratum</tp:taxon-name-part> <tp:taxon-name-part taxon-name-part-type="species">oblitum</tp:taxon-name-part></tp:taxon-name></italic> gen. n., sp. n. (<bold>54</bold>); lateral (<bold>55</bold>) and dorsal view (<bold>56</bold>) of last abdominal segments of <italic><tp:taxon-name><tp:taxon-name-part taxon-name-part-type="genus">Arostratum</tp:taxon-name-part> <tp:taxon-name-part taxon-name-part-type="species">oblitum</tp:taxon-name-part></tp:taxon-name></italic> gen. n., sp. n.; dorsal (<bold>57</bold>) and lateral (<bold>58</bold>) view of head, pronotum and tegmina of <italic><tp:taxon-name><tp:taxon-name-part taxon-name-part-type="genus">Arostratum</tp:taxon-name-part> <tp:taxon-name-part taxon-name-part-type="species">oblitum</tp:taxon-name-part></tp:taxon-name></italic> gen. n., sp. n.</p></caption><graphic xmlns:xlink="http://www.w3.org/1999/xlink" xlink:href="zookeys-472-077-g009.jpg" position="float" orientation="portrait" xlink:type="simple" id="oo_37041.jpg"/></fig><p>Female. Unknown.</p></tp:treatment-sec><tp:treatment-sec sec-type="Measurements"><title>Measurements.</title><p>Body length: 16.2; pronotum length: 4.0; fore femur: 7.2; mid femur: 7.4; hind femur: 18.7; tegmina: 3.4.</p></tp:treatment-sec><tp:treatment-sec sec-type="Etymology"><title>Etymology.</title><p>From Latin: <italic>brevis</italic> = short, <italic>pennis</italic> = feather, because of its reduced tegminal lobes.</p></tp:treatment-sec><tp:treatment-sec sec-type="Diagnosis"><title>Diagnosis.</title><p><italic><tp:taxon-name><tp:taxon-name-part taxon-name-part-type="genus">Atlasacris</tp:taxon-name-part> <tp:taxon-name-part taxon-name-part-type="species">brevipennis</tp:taxon-name-part></tp:taxon-name></italic> is smaller than <italic><tp:taxon-name><tp:taxon-name-part taxon-name-part-type="genus">Atlasacris</tp:taxon-name-part> <tp:taxon-name-part taxon-name-part-type="species">peculiaris</tp:taxon-name-part></tp:taxon-name></italic> (body length 16.2 vs 17–19.5; pronotum length 4.0 vs 4.6–5.2; tegmina: 4.0 vs 5.2–5.5; hind femora: 18.7 vs 19.5–21.5) and the shape of tegmina is clearly different (Figs <xref ref-type="fig" rid="F7">39</xref>, <xref ref-type="fig" rid="F7">41</xref>, <xref ref-type="fig" rid="F8">46</xref>, <xref ref-type="fig" rid="F8">47</xref>); speculum of <italic><tp:taxon-name><tp:taxon-name-part taxon-name-part-type="genus">Atlasacris</tp:taxon-name-part> <tp:taxon-name-part taxon-name-part-type="species">peculiaris</tp:taxon-name-part></tp:taxon-name></italic> covers ca. half the length of right tegmen. Tenth tergite, cerci and sub-genital plate of <italic><tp:taxon-name><tp:taxon-name-part taxon-name-part-type="genus">Atlasacris</tp:taxon-name-part> <tp:taxon-name-part taxon-name-part-type="species">peculiaris</tp:taxon-name-part></tp:taxon-name></italic> (Figs <xref ref-type="fig" rid="F9">51</xref>, <xref ref-type="fig" rid="F9">53</xref>) are very similar to those of <italic><tp:taxon-name><tp:taxon-name-part taxon-name-part-type="genus">Atlasacris</tp:taxon-name-part> <tp:taxon-name-part taxon-name-part-type="species">brevipennis</tp:taxon-name-part></tp:taxon-name></italic> sp. n.</p></tp:treatment-sec><tp:treatment-sec sec-type="Distribution"><title>Distribution.</title><p><italic><tp:taxon-name><tp:taxon-name-part taxon-name-part-type="genus">Atlasacris</tp:taxon-name-part> <tp:taxon-name-part taxon-name-part-type="species">brevipennis</tp:taxon-name-part></tp:taxon-name></italic> sp. n. is known only from the type locality: NW Tanzania.</p></tp:treatment-sec><tp:treatment-sec><!--Section generated to contain objects referenced in tp:taxon-treatment.--><fig id="F7" position="float" orientation="portrait"><label>Figures 39–44.</label><caption><p><italic><tp:taxon-name><tp:taxon-name-part taxon-name-part-type="genus">Atlasacris</tp:taxon-name-part></tp:taxon-name></italic> and <italic><tp:taxon-name><tp:taxon-name-part taxon-name-part-type="genus">Arostratum</tp:taxon-name-part></tp:taxon-name></italic> gen. n. Lateral view of males of <italic><tp:taxon-name><tp:taxon-name-part taxon-name-part-type="genus">Atlasacris</tp:taxon-name-part> <tp:taxon-name-part taxon-name-part-type="species">peculiaris</tp:taxon-name-part></tp:taxon-name></italic> (<bold>39</bold>), <italic><tp:taxon-name><tp:taxon-name-part taxon-name-part-type="genus">Atlasacris</tp:taxon-name-part> <tp:taxon-name-part taxon-name-part-type="species">brevipennis</tp:taxon-name-part></tp:taxon-name></italic> sp. n. (<bold>41</bold>) and <italic><tp:taxon-name><tp:taxon-name-part taxon-name-part-type="genus">Arostratum</tp:taxon-name-part> <tp:taxon-name-part taxon-name-part-type="species">oblitum</tp:taxon-name-part></tp:taxon-name></italic> gen. n., sp. n. (<bold>43</bold>); mid tibia spur of male of <italic><tp:taxon-name><tp:taxon-name-part taxon-name-part-type="genus">Atlasacris</tp:taxon-name-part> <tp:taxon-name-part taxon-name-part-type="species">peculiaris</tp:taxon-name-part></tp:taxon-name></italic> (<bold>40</bold>) and <italic><tp:taxon-name><tp:taxon-name-part taxon-name-part-type="genus">Atlasacris</tp:taxon-name-part> <tp:taxon-name-part taxon-name-part-type="species">brevipennis</tp:taxon-name-part></tp:taxon-name></italic> (<bold>42</bold>); stridulatory file of <italic><tp:taxon-name><tp:taxon-name-part taxon-name-part-type="genus">Arostratum</tp:taxon-name-part> <tp:taxon-name-part taxon-name-part-type="species">oblitum</tp:taxon-name-part></tp:taxon-name></italic> gen. n., sp. n. (<bold>44</bold>).</p></caption><graphic xmlns:xlink="http://www.w3.org/1999/xlink" xlink:href="zookeys-472-077-g007.jpg" position="float" orientation="portrait" xlink:type="simple" id="oo_37039.jpg"/></fig></tp:treatment-sec><ref-list><ref id="B8"><mixed-citation xmlns:xlink="http://www.w3.org/1999/xlink" xlink:type="simple"><person-group><name name-style="western"><surname>Hemp</surname><given-names>C</given-names></name><name name-style="western"><surname>Voje</surname><given-names>KL</given-names></name><name name-style="western"><surname>Heller</surname><given-names>K-G</given-names></name><name name-style="western"><surname>Hemp</surname><given-names>A</given-names></name></person-group> (<year>2009</year>) <article-title>Biogeography, phylogeny and acoustics of the flightless bush-crickets of the East African genus <italic><tp:taxon-name><tp:taxon-name-part taxon-name-part-type="genus">Monticolaria</tp:taxon-name-part></tp:taxon-name></italic> Sjöstedt, 1909, with the description of a new species (<tp:taxon-name><tp:taxon-name-part taxon-name-part-type="order">Orthoptera</tp:taxon-name-part></tp:taxon-name>: <tp:taxon-name><tp:taxon-name-part taxon-name-part-type="subfamily">Phaneropterinae</tp:taxon-name-part></tp:taxon-name>).</article-title><source>Zoological Journal of the Linnean Society</source><volume>156</volume>: <fpage>494</fpage>–<lpage>506</lpage>. doi: <ext-link ext-link-type="doi" xlink:href="10.1111/j.1096-3642.2008.00490.x" xlink:type="simple">10.1111/j.1096-3642.2008.00490.x</ext-link></mixed-citation></ref></ref-list></tp:taxon-treatment>
