# Supplementary material for: New genera, species and records of Phaneropterinae (Orthoptera, Phaneropteridae) from sub-Saharan Africa
Source: Zookeys. 2015 Jan 19;(472):77–102. doi: 10.3897/zookeys.472.8575 (PMC4304031; doi:10.3897/zookeys.472.8575)
Supplement: XML Treatment for Atlasacris sp. [file zookeys.472.8575-treatment19.xml]

<!DOCTYPE tp:taxon-treatment
  PUBLIC "-//TaxonX//DTD Taxonomic Treatment Publishing DTD v0 20100105//EN" "tax-treatment-NSO.dtd">
<tp:taxon-treatment xmlns:tp="http://www.plazi.org/taxpub"><tp:treatment-meta><kwd-group><label>Taxon classification</label><kwd><named-content content-type="kingdom">Animalia</named-content></kwd><kwd><named-content content-type="order">Orthoptera</named-content></kwd><kwd><named-content content-type="family">Phaneropteridae</named-content></kwd></kwd-group><mixed-citation publication-type="journal"><person-group><name><surname>Massa</surname><given-names>Bruno</given-names></name></person-group><article-title>New genera, species and records of <tp:taxon-name><tp:taxon-name-part taxon-name-part-type="subfamily">Phaneropterinae</tp:taxon-name-part></tp:taxon-name> (<tp:taxon-name><tp:taxon-name-part taxon-name-part-type="order">Orthoptera</tp:taxon-name-part></tp:taxon-name>, <tp:taxon-name><tp:taxon-name-part taxon-name-part-type="family">Phaneropteridae</tp:taxon-name-part></tp:taxon-name>) from sub-Saharan Africa</article-title><source>Zookeys</source><day>19</day><month>1</month><year>2015</year><volume>2015</volume><issue>472</issue><fpage>77</fpage><lpage>102</lpage><pub-id pub-id-type="doi">10.3897/zookeys.472.8575</pub-id></mixed-citation></tp:treatment-meta><tp:nomenclature><tp:taxon-name>
                            <tp:taxon-name-part taxon-name-part-type="genus">Atlasacris</tp:taxon-name-part>
                            <tp:taxon-name-part taxon-name-part-type="uncertainty-rank">sp.</tp:taxon-name-part>
                        </tp:taxon-name><xref ref-type="fig" rid="F8">Figs 45</xref><xref ref-type="fig" rid="F8">, 48</xref></tp:nomenclature><tp:treatment-sec sec-type="Material examined"><title>Material examined.</title><p>Democratic Republic of Congo, Kahuzi National Park (<named-content xmlns:xlink="http://www.w3.org/1999/xlink" content-type="dwc:verbatimCoordinates" xlink:type="simple">1°55'44.37"S, 28°0'50.52"E</named-content>) (2200–2700 m) 15.IX.1971, T. De Stefani (1♀) (MRT).</p></tp:treatment-sec><tp:treatment-sec sec-type="Remarks"><title>Remarks.</title><p>In the female of <italic><tp:taxon-name><tp:taxon-name-part taxon-name-part-type="genus">Atlasacris</tp:taxon-name-part> <tp:taxon-name-part taxon-name-part-type="species">peculiaris</tp:taxon-name-part></tp:taxon-name></italic> pronotum is not selliform and inflated, mid tibiae do not have the <italic><tp:taxon-name><tp:taxon-name-part taxon-name-part-type="genus">Atlasacris</tp:taxon-name-part></tp:taxon-name></italic> characteristic ventral spur and a first long tarsal segment, and the tegmina are very short (♂ 4.6–5.2, ♀ 2.2), less than half the pronotum length (cf. <xref ref-type="bibr" rid="B21">Rehn 1914</xref>). The ♀ listed above, characterized by its very short tegmina (1.4 mm) (Figs <xref ref-type="fig" rid="F8">45</xref>, <xref ref-type="fig" rid="F8">48</xref>), has a very small spine on the fore coxae, that consents to exclude that it belongs to the gen. <italic><tp:taxon-name><tp:taxon-name-part taxon-name-part-type="genus">Monticolaria</tp:taxon-name-part></tp:taxon-name></italic> Sjöstedt, 1910 (<xref ref-type="bibr" rid="B8">Hemp et al. 2009</xref>). Due to the existence of another species of <italic><tp:taxon-name><tp:taxon-name-part taxon-name-part-type="genus">Atlasacris</tp:taxon-name-part></tp:taxon-name></italic>, described above, the finding of one female without the male does not allow a reliable identification. Here the measurements of the specimen are reported and in parenthesis those of the female paratype of <italic><tp:taxon-name><tp:taxon-name-part taxon-name-part-type="genus">Atlasacris</tp:taxon-name-part> <tp:taxon-name-part taxon-name-part-type="species">peculiaris</tp:taxon-name-part></tp:taxon-name></italic> recorded by <xref ref-type="bibr" rid="B21">Rehn (1914)</xref> are given. However, this paratype is no more present in the MfN.</p></tp:treatment-sec><tp:treatment-sec sec-type="Measurements"><title>Measurements.</title><p>Body length: 17.1; pronotum length: 3.6 (4.2); pronotum height: 2.6 (3.5); fore femur: 6.7 (8.0); mid femur: 6.8 (8.0); hind femur: 15.7 (19.0); tegmina: 1.4 (2.2); ovipositor: 6.1 (7.2).</p></tp:treatment-sec><tp:treatment-sec><!--Section generated to contain objects referenced in tp:taxon-treatment.--><fig id="F8" position="float" orientation="portrait"><label>Figures 45–48.</label><caption><p>Genus <italic><tp:taxon-name><tp:taxon-name-part taxon-name-part-type="genus">Atlasacris</tp:taxon-name-part></tp:taxon-name></italic>. Dorsal view of the female of <italic><tp:taxon-name><tp:taxon-name-part taxon-name-part-type="genus">Atlasacris</tp:taxon-name-part></tp:taxon-name></italic> sp. from the Democratic Republic of Congo (<bold>45</bold>), and of the male of <italic><tp:taxon-name><tp:taxon-name-part taxon-name-part-type="genus">Atlasacris</tp:taxon-name-part> <tp:taxon-name-part taxon-name-part-type="species">brevipennis</tp:taxon-name-part></tp:taxon-name></italic> sp. n. (<bold>46</bold>); lateral view of head, pronotum and tegmina of the male of <italic><tp:taxon-name><tp:taxon-name-part taxon-name-part-type="genus">Atlasacris</tp:taxon-name-part> <tp:taxon-name-part taxon-name-part-type="species">brevipennis</tp:taxon-name-part></tp:taxon-name></italic> sp. n. (<bold>47</bold>); lateral view of the female of <italic><tp:taxon-name><tp:taxon-name-part taxon-name-part-type="genus">Atlasacris</tp:taxon-name-part></tp:taxon-name></italic> sp. (<bold>48</bold>).</p></caption><graphic xmlns:xlink="http://www.w3.org/1999/xlink" xlink:href="zookeys-472-077-g008.jpg" position="float" orientation="portrait" xlink:type="simple" id="oo_37040.jpg"/></fig></tp:treatment-sec><ref-list><ref id="B21"><mixed-citation xmlns:xlink="http://www.w3.org/1999/xlink" xlink:type="simple"><person-group><name name-style="western"><surname>Rehn</surname><given-names>JAG</given-names></name></person-group> (<year>1914</year>) <article-title><tp:taxon-name><tp:taxon-name-part taxon-name-part-type="order">Orthoptera</tp:taxon-name-part></tp:taxon-name> I. <tp:taxon-name><tp:taxon-name-part taxon-name-part-type="family">Mantidae</tp:taxon-name-part></tp:taxon-name>, <tp:taxon-name><tp:taxon-name-part taxon-name-part-type="family">Phasmidae</tp:taxon-name-part></tp:taxon-name>, <tp:taxon-name><tp:taxon-name-part taxon-name-part-type="family">Acrididae</tp:taxon-name-part></tp:taxon-name>, <tp:taxon-name><tp:taxon-name-part taxon-name-part-type="family">Tettigonidae</tp:taxon-name-part></tp:taxon-name> und <tp:taxon-name><tp:taxon-name-part taxon-name-part-type="family">Gryllidae</tp:taxon-name-part></tp:taxon-name> aus dem Zentral-Afrikanischenseengebiet, Uganda und dem Ituri-Becken des Kongo.</article-title><source>Wissenschaftliche Ergebnisse der Deutschen Zentral-Afrika-Expedition, 1907–1908</source>, <volume>5</volume>(<issue>1</issue>): <fpage>1</fpage>–<lpage>229</lpage>.</mixed-citation></ref><ref id="B8"><mixed-citation xmlns:xlink="http://www.w3.org/1999/xlink" xlink:type="simple"><person-group><name name-style="western"><surname>Hemp</surname><given-names>C</given-names></name><name name-style="western"><surname>Voje</surname><given-names>KL</given-names></name><name name-style="western"><surname>Heller</surname><given-names>K-G</given-names></name><name name-style="western"><surname>Hemp</surname><given-names>A</given-names></name></person-group> (<year>2009</year>) <article-title>Biogeography, phylogeny and acoustics of the flightless bush-crickets of the East African genus <italic><tp:taxon-name><tp:taxon-name-part taxon-name-part-type="genus">Monticolaria</tp:taxon-name-part></tp:taxon-name></italic> Sjöstedt, 1909, with the description of a new species (<tp:taxon-name><tp:taxon-name-part taxon-name-part-type="order">Orthoptera</tp:taxon-name-part></tp:taxon-name>: <tp:taxon-name><tp:taxon-name-part taxon-name-part-type="subfamily">Phaneropterinae</tp:taxon-name-part></tp:taxon-name>).</article-title><source>Zoological Journal of the Linnean Society</source><volume>156</volume>: <fpage>494</fpage>–<lpage>506</lpage>. doi: <ext-link ext-link-type="doi" xlink:href="10.1111/j.1096-3642.2008.00490.x" xlink:type="simple">10.1111/j.1096-3642.2008.00490.x</ext-link></mixed-citation></ref></ref-list></tp:taxon-treatment>
