# Supplementary material for: New genera, species and records of Phaneropterinae (Orthoptera, Phaneropteridae) from sub-Saharan Africa
Source: Zookeys. 2015 Jan 19;(472):77–102. doi: 10.3897/zookeys.472.8575 (PMC4304031; doi:10.3897/zookeys.472.8575)
Supplement: XML Treatment for Arostratum [file zookeys.472.8575-treatment20.xml]

<!DOCTYPE tp:taxon-treatment
  PUBLIC "-//TaxonX//DTD Taxonomic Treatment Publishing DTD v0 20100105//EN" "tax-treatment-NSO.dtd">
<tp:taxon-treatment xmlns:tp="http://www.plazi.org/taxpub"><tp:treatment-meta><kwd-group><label>Taxon classification</label><kwd><named-content content-type="kingdom">Animalia</named-content></kwd><kwd><named-content content-type="order">Orthoptera</named-content></kwd><kwd><named-content content-type="family">Phaneropteridae</named-content></kwd></kwd-group><mixed-citation publication-type="journal"><person-group><name><surname>Massa</surname><given-names>Bruno</given-names></name></person-group><article-title>New genera, species and records of <tp:taxon-name><tp:taxon-name-part taxon-name-part-type="subfamily">Phaneropterinae</tp:taxon-name-part></tp:taxon-name> (<tp:taxon-name><tp:taxon-name-part taxon-name-part-type="order">Orthoptera</tp:taxon-name-part></tp:taxon-name>, <tp:taxon-name><tp:taxon-name-part taxon-name-part-type="family">Phaneropteridae</tp:taxon-name-part></tp:taxon-name>) from sub-Saharan Africa</article-title><source>Zookeys</source><day>19</day><month>1</month><year>2015</year><volume>2015</volume><issue>472</issue><fpage>77</fpage><lpage>102</lpage><pub-id pub-id-type="doi">10.3897/zookeys.472.8575</pub-id></mixed-citation></tp:treatment-meta><tp:nomenclature><label>Genus</label><tp:taxon-name>
                            <tp:taxon-name-part taxon-name-part-type="genus">Arostratum</tp:taxon-name-part>
                            <object-id xmlns:xlink="http://www.w3.org/1999/xlink" content-type="zoobank" xlink:type="simple">http://zoobank.org/66430012-FB2B-4683-B5F1-4D68CA51FDA0</object-id>
                        </tp:taxon-name><tp:taxon-status xmlns:xlink="http://www.w3.org/1999/xlink" xlink:type="simple">gen. n.</tp:taxon-status></tp:nomenclature><tp:treatment-sec sec-type="Type species"><title>Type species.</title><p><italic><tp:taxon-name><tp:taxon-name-part taxon-name-part-type="genus">Arostratum</tp:taxon-name-part> <tp:taxon-name-part taxon-name-part-type="species">oblitum</tp:taxon-name-part></tp:taxon-name></italic> sp. n., here designated.</p><!--PageBreak--><!--PageBreak--></tp:treatment-sec><tp:treatment-sec sec-type="Description"><title>Description.</title><p>Head and antennae: 1<sup>st</sup> antennal segment larger than fastigium, eyes round. Legs: open tympana on both sides of fore tibiae. Coxae unarmed. 4 spines are present on ventral outer margin of fore tibiae, spines on femora are lacking. Mid tibiae without apical spur and first tarsal segment is of normal size. Thorax: pronotum with a small inflated area on metanotum. Tegmina very short, 2<sup>nd</sup> pairs of wings very reduced. Abdomen: tenth tergite almost straight, cerci in-curved, ending with a pointed tip at right angle. Sub-genital plate with a v-shaped concavity and thickened margins. Styli absent.</p></tp:treatment-sec><tp:treatment-sec sec-type="Diagnosis"><title>Diagnosis.</title><p>Peculiar characters of this genus are the very long legs, hind femurs being 1.4 longer than the body length. <italic><tp:taxon-name><tp:taxon-name-part taxon-name-part-type="genus">Arostratum</tp:taxon-name-part></tp:taxon-name></italic> gen. n. is clearly related to <italic><tp:taxon-name><tp:taxon-name-part taxon-name-part-type="genus">Atlasacris</tp:taxon-name-part></tp:taxon-name></italic>, <italic><tp:taxon-name><tp:taxon-name-part taxon-name-part-type="genus">Monticolaria</tp:taxon-name-part></tp:taxon-name></italic>, <italic><tp:taxon-name><tp:taxon-name-part taxon-name-part-type="genus">Odonturoides</tp:taxon-name-part></tp:taxon-name></italic> and <italic><tp:taxon-name><tp:taxon-name-part taxon-name-part-type="genus">Meruterrana</tp:taxon-name-part></tp:taxon-name></italic> Sjöstedt, 1912. <italic><tp:taxon-name><tp:taxon-name-part taxon-name-part-type="genus">Arostratum</tp:taxon-name-part></tp:taxon-name></italic> gen. n. shows very unique characters, as the absence of the enlarged spur on the mid tibiae of the male (that are present in males of <italic><tp:taxon-name><tp:taxon-name-part taxon-name-part-type="genus">Atlasacris</tp:taxon-name-part></tp:taxon-name></italic>, <italic><tp:taxon-name><tp:taxon-name-part taxon-name-part-type="genus">Monticolaria</tp:taxon-name-part></tp:taxon-name></italic>, <italic><tp:taxon-name><tp:taxon-name-part taxon-name-part-type="genus">Odonturoides</tp:taxon-name-part></tp:taxon-name></italic> and <italic><tp:taxon-name><tp:taxon-name-part taxon-name-part-type="genus">Meruterrana</tp:taxon-name-part></tp:taxon-name></italic>: <xref ref-type="bibr" rid="B20">Ragge 1980</xref>) and the very long legs. In <italic><tp:taxon-name><tp:taxon-name-part taxon-name-part-type="genus">Atlasacris</tp:taxon-name-part></tp:taxon-name></italic> male hind femurs are 1.1–1.2 longer than the body length (in the female of <italic><tp:taxon-name><tp:taxon-name-part taxon-name-part-type="genus">Atlasacris</tp:taxon-name-part> <tp:taxon-name-part taxon-name-part-type="species">specularis</tp:taxon-name-part></tp:taxon-name></italic> they are as long as the body, <xref ref-type="bibr" rid="B21">Rehn 1914</xref>), in <italic><tp:taxon-name><tp:taxon-name-part taxon-name-part-type="genus">Monticolaria</tp:taxon-name-part></tp:taxon-name></italic> the male hind femurs are 0.8–1.0 times as the body length. Also the external genitalia are very characteristic, as given in the description of the new species <italic><tp:taxon-name><tp:taxon-name-part taxon-name-part-type="genus">Arostratum</tp:taxon-name-part> <tp:taxon-name-part taxon-name-part-type="species">oblitum</tp:taxon-name-part></tp:taxon-name></italic>.</p></tp:treatment-sec><tp:treatment-sec sec-type="Etymology"><title>Etymology.</title><p>From Latin: <italic><tp:taxon-name><tp:taxon-name-part taxon-name-part-type="genus">Arostratum</tp:taxon-name-part></tp:taxon-name></italic> = without rostrum or spur.</p></tp:treatment-sec><ref-list><ref id="B20"><mixed-citation xmlns:xlink="http://www.w3.org/1999/xlink" xlink:type="simple"><person-group><name name-style="western"><surname>Ragge</surname><given-names>DR</given-names></name></person-group> (<year>1980</year>) <article-title>A review of the African <tp:taxon-name><tp:taxon-name-part taxon-name-part-type="subfamily">Phaneropterinae</tp:taxon-name-part></tp:taxon-name> with open tympana (<tp:taxon-name><tp:taxon-name-part taxon-name-part-type="order">Orthoptera</tp:taxon-name-part></tp:taxon-name>: <tp:taxon-name><tp:taxon-name-part taxon-name-part-type="family">Tettigoniidae</tp:taxon-name-part></tp:taxon-name>).</article-title><source>Bulletin British Museum (Natural History) Entomology</source><volume>40</volume>: <fpage>1</fpage>–<lpage>192</lpage>. <ext-link ext-link-type="uri" xlink:href="http://www.archive.org/details/bulletinofbritis40entolond" xlink:type="simple">http://www.archive.org/details/bulletinofbritis40entolond</ext-link></mixed-citation></ref><ref id="B21"><mixed-citation xmlns:xlink="http://www.w3.org/1999/xlink" xlink:type="simple"><person-group><name name-style="western"><surname>Rehn</surname><given-names>JAG</given-names></name></person-group> (<year>1914</year>) <article-title><tp:taxon-name><tp:taxon-name-part taxon-name-part-type="order">Orthoptera</tp:taxon-name-part></tp:taxon-name> I. <tp:taxon-name><tp:taxon-name-part taxon-name-part-type="family">Mantidae</tp:taxon-name-part></tp:taxon-name>, <tp:taxon-name><tp:taxon-name-part taxon-name-part-type="family">Phasmidae</tp:taxon-name-part></tp:taxon-name>, <tp:taxon-name><tp:taxon-name-part taxon-name-part-type="family">Acrididae</tp:taxon-name-part></tp:taxon-name>, <tp:taxon-name><tp:taxon-name-part taxon-name-part-type="family">Tettigonidae</tp:taxon-name-part></tp:taxon-name> und <tp:taxon-name><tp:taxon-name-part taxon-name-part-type="family">Gryllidae</tp:taxon-name-part></tp:taxon-name> aus dem Zentral-Afrikanischenseengebiet, Uganda und dem Ituri-Becken des Kongo.</article-title><source>Wissenschaftliche Ergebnisse der Deutschen Zentral-Afrika-Expedition, 1907–1908</source>, <volume>5</volume>(<issue>1</issue>): <fpage>1</fpage>–<lpage>229</lpage>.</mixed-citation></ref></ref-list></tp:taxon-treatment>
