# Supplementary material for: New genera, species and records of Phaneropterinae (Orthoptera, Phaneropteridae) from sub-Saharan Africa
Source: Zookeys. 2015 Jan 19;(472):77–102. doi: 10.3897/zookeys.472.8575 (PMC4304031; doi:10.3897/zookeys.472.8575)
Supplement: XML Treatment for Arostratum oblitum [file zookeys.472.8575-treatment21.xml]

<!DOCTYPE tp:taxon-treatment
  PUBLIC "-//TaxonX//DTD Taxonomic Treatment Publishing DTD v0 20100105//EN" "tax-treatment-NSO.dtd">
<tp:taxon-treatment xmlns:tp="http://www.plazi.org/taxpub"><tp:treatment-meta><kwd-group><label>Taxon classification</label><kwd><named-content content-type="kingdom">Animalia</named-content></kwd><kwd><named-content content-type="order">Orthoptera</named-content></kwd><kwd><named-content content-type="family">Phaneropteridae</named-content></kwd></kwd-group><mixed-citation publication-type="journal"><person-group><name><surname>Massa</surname><given-names>Bruno</given-names></name></person-group><article-title>New genera, species and records of <tp:taxon-name><tp:taxon-name-part taxon-name-part-type="subfamily">Phaneropterinae</tp:taxon-name-part></tp:taxon-name> (<tp:taxon-name><tp:taxon-name-part taxon-name-part-type="order">Orthoptera</tp:taxon-name-part></tp:taxon-name>, <tp:taxon-name><tp:taxon-name-part taxon-name-part-type="family">Phaneropteridae</tp:taxon-name-part></tp:taxon-name>) from sub-Saharan Africa</article-title><source>Zookeys</source><day>19</day><month>1</month><year>2015</year><volume>2015</volume><issue>472</issue><fpage>77</fpage><lpage>102</lpage><pub-id pub-id-type="doi">10.3897/zookeys.472.8575</pub-id></mixed-citation></tp:treatment-meta><tp:nomenclature><tp:taxon-name>
                            <tp:taxon-name-part taxon-name-part-type="genus">Arostratum</tp:taxon-name-part>
                            <tp:taxon-name-part taxon-name-part-type="species">oblitum</tp:taxon-name-part>
                            <object-id xmlns:xlink="http://www.w3.org/1999/xlink" content-type="zoobank" xlink:type="simple">http://zoobank.org/D331F578-2CFC-44BD-8187-91CB8A10FF18</object-id>
                        </tp:taxon-name><tp:taxon-status xmlns:xlink="http://www.w3.org/1999/xlink" xlink:type="simple">sp. n.</tp:taxon-status><xref ref-type="fig" rid="F7">Figs 43</xref><xref ref-type="fig" rid="F7">, 44</xref><xref ref-type="fig" rid="F9">, 54–58</xref><!--PageBreak--><!--PageBreak--></tp:nomenclature><tp:treatment-sec sec-type="Material examined and depository"><title>Material examined and depository.</title><p>NW Tanganyika (now Tanzania) 1910 (♂ holotype), Grauer (MfN).</p></tp:treatment-sec><tp:treatment-sec sec-type="General habitus and colour"><title>General habitus and colour.</title><p>First antennal segments are black, other reddish, pronotum and tegmina green, abdomen brownish, femora green and yellowish, tibiae reddish. The apex of tenth tergite and of sub-genital plate are black.</p></tp:treatment-sec><tp:treatment-sec sec-type="Description"><title>Description.</title><p>Male. Head and antennae: fastigium of vertex compressed, much narrower than the first antennal segment, eyes round, prominent (Figs <xref ref-type="fig" rid="F9">57</xref>, <xref ref-type="fig" rid="F9">58</xref>). Antennae longer than the body. Legs: open tympana are present on both sides of fore tibiae. Coxae unarmed. 4 spines plus 1 apical spur are present on ventral external margin of fore tibiae, 1 spine is present on outer upper margin and no spurs are present on apical upper margins; mid tibiae with 3 spines on outer ventral margin plus 2 small apical spines; 2 apical spines are also present on inner ventral and on inner dorsal margins; hind tibiae have some spines on ventral margins plus 4 apical spines; many spines are present on upper margins of hind tibiae plus 2 apical ones; spines are absent on femora. Thorax: pronotum without lateral carinae, anteriorly narrower than on the posterior part, similar to that of <!--PageBreak--><italic><tp:taxon-name><tp:taxon-name-part taxon-name-part-type="genus">Atlasacris</tp:taxon-name-part></tp:taxon-name></italic>, with a small inflated area on lower and posterior areas (Figs <xref ref-type="fig" rid="F7">43</xref>, <xref ref-type="fig" rid="F9">58</xref>). Tegmina are very short, not exceeding the 2<sup>nd</sup> abdominal segment (Figs <xref ref-type="fig" rid="F9">57</xref>–<xref ref-type="fig" rid="F9">58</xref>). Wings are reduced to very small scales. As in <italic><tp:taxon-name><tp:taxon-name-part taxon-name-part-type="genus">Atlasacris</tp:taxon-name-part></tp:taxon-name></italic>, the stridulatory file matches the model described by <xref ref-type="bibr" rid="B8">Hemp et al. (2009)</xref> for <italic><tp:taxon-name><tp:taxon-name-part taxon-name-part-type="genus">Monticolaria</tp:taxon-name-part></tp:taxon-name></italic>; it consists of about 50–60 teeth. The proximal part contains more teeth (about 40) than the distal part, which bears around 17–18 large, asymmetrical and widely spaced teeth, in the same space of former 40 teeth. The last tooth on the posterior border of left tegmen is similar to a hook, longer and bigger than previous ones (Fig. <xref ref-type="fig" rid="F7">44</xref>); it probably produces a sound similar to a click. The right tegmen has a wide triangular speculum that covers ca. ¾ of the tegmen length. Abdomen: tenth tergite almost straight with undulate and down-curved posterior margin (Figs <xref ref-type="fig" rid="F9">54</xref>, <xref ref-type="fig" rid="F9">55</xref>, <xref ref-type="fig" rid="F9">56</xref>), cerci are stout, in-curved, ending with a pointed black tip, placed at right angle (Fig. <xref ref-type="fig" rid="F9">56</xref>). The sub-genital plate is long with an apical v-shaped concavity and thickened lateral margins. Styli are absent (Fig. <xref ref-type="fig" rid="F9">54</xref>).</p><p>Female. Unknown.</p></tp:treatment-sec><tp:treatment-sec sec-type="Diagnosis"><title>Diagnosis.</title><p>Small species with very short wings and very long legs, pronotum anteriorly narrower than on the posterior part, with a small inflated area on lower and posterior areas.</p></tp:treatment-sec><tp:treatment-sec sec-type="Measurements"><title>Measurements.</title><p>Body length: 14.2; pronotum length: 3.4; fore femur: 11.2; mid femur: 10.4; hind femur: 20.0; hind tibiae: 24.0; tegmina: 4.8.</p></tp:treatment-sec><tp:treatment-sec sec-type="Etymology"><title>Etymology.</title><p>From Latin: <italic>oblitum</italic> = forgotten. The specimen here treated of <italic><tp:taxon-name><tp:taxon-name-part taxon-name-part-type="genus">Arostratum</tp:taxon-name-part> <tp:taxon-name-part taxon-name-part-type="species">oblitum</tp:taxon-name-part></tp:taxon-name></italic> sp. n. was collected in 1910 and was forgotten for 73 years, when in 1983 D. Ragge studied it and established that it was belonging to one unidentified genus; finally, 104 years after its collection it is described.</p></tp:treatment-sec><tp:treatment-sec><!--Section generated to contain objects referenced in tp:taxon-treatment.--><fig id="F7" position="float" orientation="portrait"><label>Figures 39–44.</label><caption><p><italic><tp:taxon-name><tp:taxon-name-part taxon-name-part-type="genus">Atlasacris</tp:taxon-name-part></tp:taxon-name></italic> and <italic><tp:taxon-name><tp:taxon-name-part taxon-name-part-type="genus">Arostratum</tp:taxon-name-part></tp:taxon-name></italic> gen. n. Lateral view of males of <italic><tp:taxon-name><tp:taxon-name-part taxon-name-part-type="genus">Atlasacris</tp:taxon-name-part> <tp:taxon-name-part taxon-name-part-type="species">peculiaris</tp:taxon-name-part></tp:taxon-name></italic> (<bold>39</bold>), <italic><tp:taxon-name><tp:taxon-name-part taxon-name-part-type="genus">Atlasacris</tp:taxon-name-part> <tp:taxon-name-part taxon-name-part-type="species">brevipennis</tp:taxon-name-part></tp:taxon-name></italic> sp. n. (<bold>41</bold>) and <italic><tp:taxon-name><tp:taxon-name-part taxon-name-part-type="genus">Arostratum</tp:taxon-name-part> <tp:taxon-name-part taxon-name-part-type="species">oblitum</tp:taxon-name-part></tp:taxon-name></italic> gen. n., sp. n. (<bold>43</bold>); mid tibia spur of male of <italic><tp:taxon-name><tp:taxon-name-part taxon-name-part-type="genus">Atlasacris</tp:taxon-name-part> <tp:taxon-name-part taxon-name-part-type="species">peculiaris</tp:taxon-name-part></tp:taxon-name></italic> (<bold>40</bold>) and <italic><tp:taxon-name><tp:taxon-name-part taxon-name-part-type="genus">Atlasacris</tp:taxon-name-part> <tp:taxon-name-part taxon-name-part-type="species">brevipennis</tp:taxon-name-part></tp:taxon-name></italic> (<bold>42</bold>); stridulatory file of <italic><tp:taxon-name><tp:taxon-name-part taxon-name-part-type="genus">Arostratum</tp:taxon-name-part> <tp:taxon-name-part taxon-name-part-type="species">oblitum</tp:taxon-name-part></tp:taxon-name></italic> gen. n., sp. n. (<bold>44</bold>).</p></caption><graphic xmlns:xlink="http://www.w3.org/1999/xlink" xlink:href="zookeys-472-077-g007.jpg" position="float" orientation="portrait" xlink:type="simple" id="oo_37039.jpg"/></fig><fig id="F9" position="float" orientation="portrait"><label>Figures 49–58.</label><caption><p><italic><tp:taxon-name><tp:taxon-name-part taxon-name-part-type="genus">Atlasacris</tp:taxon-name-part></tp:taxon-name></italic> and <italic><tp:taxon-name><tp:taxon-name-part taxon-name-part-type="genus">Arostratum</tp:taxon-name-part></tp:taxon-name></italic> gen. n. Lateral (<bold>49</bold>) and dorsal (<bold>50</bold>) view of last abdominal segments and cerci of <italic><tp:taxon-name><tp:taxon-name-part taxon-name-part-type="genus">Atlasacris</tp:taxon-name-part> <tp:taxon-name-part taxon-name-part-type="species">brevipennis</tp:taxon-name-part></tp:taxon-name></italic> sp. n.; dorsal view (<bold>51</bold>) of last abdominal segments of <italic><tp:taxon-name><tp:taxon-name-part taxon-name-part-type="genus">Atlasacris</tp:taxon-name-part> <tp:taxon-name-part taxon-name-part-type="species">peculiaris</tp:taxon-name-part></tp:taxon-name></italic>; sub-genital plate of <italic><tp:taxon-name><tp:taxon-name-part taxon-name-part-type="genus">Atlasacris</tp:taxon-name-part> <tp:taxon-name-part taxon-name-part-type="species">brevipennis</tp:taxon-name-part></tp:taxon-name></italic> sp. n. (<bold>52</bold>), <italic><tp:taxon-name><tp:taxon-name-part taxon-name-part-type="genus">Atlasacris</tp:taxon-name-part> <tp:taxon-name-part taxon-name-part-type="species">peculiaris</tp:taxon-name-part></tp:taxon-name></italic> (<bold>53</bold>) and <italic><tp:taxon-name><tp:taxon-name-part taxon-name-part-type="genus">Arostratum</tp:taxon-name-part> <tp:taxon-name-part taxon-name-part-type="species">oblitum</tp:taxon-name-part></tp:taxon-name></italic> gen. n., sp. n. (<bold>54</bold>); lateral (<bold>55</bold>) and dorsal view (<bold>56</bold>) of last abdominal segments of <italic><tp:taxon-name><tp:taxon-name-part taxon-name-part-type="genus">Arostratum</tp:taxon-name-part> <tp:taxon-name-part taxon-name-part-type="species">oblitum</tp:taxon-name-part></tp:taxon-name></italic> gen. n., sp. n.; dorsal (<bold>57</bold>) and lateral (<bold>58</bold>) view of head, pronotum and tegmina of <italic><tp:taxon-name><tp:taxon-name-part taxon-name-part-type="genus">Arostratum</tp:taxon-name-part> <tp:taxon-name-part taxon-name-part-type="species">oblitum</tp:taxon-name-part></tp:taxon-name></italic> gen. n., sp. n.</p></caption><graphic xmlns:xlink="http://www.w3.org/1999/xlink" xlink:href="zookeys-472-077-g009.jpg" position="float" orientation="portrait" xlink:type="simple" id="oo_37041.jpg"/></fig></tp:treatment-sec><ref-list><ref id="B8"><mixed-citation xmlns:xlink="http://www.w3.org/1999/xlink" xlink:type="simple"><person-group><name name-style="western"><surname>Hemp</surname><given-names>C</given-names></name><name name-style="western"><surname>Voje</surname><given-names>KL</given-names></name><name name-style="western"><surname>Heller</surname><given-names>K-G</given-names></name><name name-style="western"><surname>Hemp</surname><given-names>A</given-names></name></person-group> (<year>2009</year>) <article-title>Biogeography, phylogeny and acoustics of the flightless bush-crickets of the East African genus <italic><tp:taxon-name><tp:taxon-name-part taxon-name-part-type="genus">Monticolaria</tp:taxon-name-part></tp:taxon-name></italic> Sjöstedt, 1909, with the description of a new species (<tp:taxon-name><tp:taxon-name-part taxon-name-part-type="order">Orthoptera</tp:taxon-name-part></tp:taxon-name>: <tp:taxon-name><tp:taxon-name-part taxon-name-part-type="subfamily">Phaneropterinae</tp:taxon-name-part></tp:taxon-name>).</article-title><source>Zoological Journal of the Linnean Society</source><volume>156</volume>: <fpage>494</fpage>–<lpage>506</lpage>. doi: <ext-link ext-link-type="doi" xlink:href="10.1111/j.1096-3642.2008.00490.x" xlink:type="simple">10.1111/j.1096-3642.2008.00490.x</ext-link></mixed-citation></ref></ref-list></tp:taxon-treatment>
